# Supplementary material for: 2,3-Diphenyl-1,3-thia­zolidin-4-one
Source: Acta Crystallogr Sect E Struct Rep Online. 2014 Jul 2;70(Pt 8):o847. doi: 10.1107/S1600536814015128 (PMC4158525; doi:10.1107/S1600536814015128)
Supplement: Supplementary file 1 [file e-70-0o847-sup1.cif]

##############################################################################
#                                                                            #
# This CIF contains the data in a paper accepted for publication in          #
# Acta Crystallographica Section E. It conforms to the requirements of       #
# Notes for Authors for Acta Crystallographica Section E, and has been       #
# peer reviewed under the auspices of the IUCr Commission on Journals.       #
#                                                                            #
# Full details of the Crystallographic Information File format               #
# are given in the paper "The Crystallographic Information File (CIF):       #
# a New Standard Archive File for Crystallography" by S. R. Hall, F. H.      #
# Allen and I. D. Brown [Acta Cryst. (1991), A47, 655-685].                  #
#                                                                            #
# The current version of the core CIF dictionary is obtainable from          #
# ftp://ftp.iucr.org/pub/cif_core.dic.                                       #
#                                                                            #
# Software is freely available for graphical display of the structure(s)     #
# in this CIF. For information consult the CIF software page                 #
# http://www.iucr.org/resources/cif/software.                                #
#                                                                            #
# This file may be used for bona fide research purposes within the           #
# scientific community so long as proper attribution is given to the journal # 
# article from which it was obtained.                                        #
#                                                                            #
##############################################################################
data_I
_database_code_depnum_ccdc_archive 'CCDC 1010627'
_audit_creation_method     SHELXL-97
_journal_date_recd_electronic     2014-03-05
_journal_date_accepted     2014-06-26
_journal_name_full     'Acta Crystallographica, Section E'
_journal_year     2014
_journal_volume     70
_journal_issue      8
_journal_page_first     o847
_journal_page_last     o847
_journal_paper_category     QO
_journal_paper_doi     10.1107/S1600536814015128
_journal_coeditor_code     FY2114
_publ_contact_author_name     'Lee Silverberg'
_publ_contact_author_address
;
Pennsylvania State University, Schuylkill Campus
200 University Drive
Schuylkill Haven, PA 17972
USA
;
_publ_contact_author_email     'ljs43@psu.edu'
_publ_contact_author_fax     '1(570)3856105'
_publ_contact_author_phone     '+1 570 385 6051'
_publ_section_title
;
2,3-Diphenyl-1,3-thiazolidin-4-one
;
loop_
    _publ_author_name
    _publ_author_address
    'Hemant P. Yennawar'
;
Department of Chemistry
Pennsylvania State University
University Park, PA 16802
USA
;
    'John Tierney'
;
Pennsylvania State University, Brandywine Campus
312 M Main Building
25 Yearsley Mill Rd
Media, PA 19063
USA
;
    'Lee J. Silverberg'
;
Pennsylvania State University, Schuylkill Campus
200 University Drive
Schuylkill Haven, PA 17972
USA
;
_chemical_name_systematic
;
2,3-Diphenyl-1,3-thiazolidin-4-one
;
_chemical_formula_moiety     'C15 H13 N O S'
_chemical_formula_sum     'C15 H13 N O S'
_chemical_formula_iupac     'C15 H13 N O S'
_chemical_formula_weight     255.32
_chemical_melting_point     405.0(10)
_symmetry_cell_setting     monoclinic
_symmetry_space_group_name_H-M     'C 2/c'
_symmetry_space_group_name_Hall     '-C 2yc'
loop_
    _symmetry_equiv_pos_as_xyz
    'x, y, z'
    '-x, y, -z+1/2'
    'x+1/2, y+1/2, z'
    '-x+1/2, y+1/2, -z+1/2'
    '-x, -y, -z'
    'x, -y, z-1/2'
    '-x+1/2, -y+1/2, -z'
    'x+1/2, -y+1/2, z-1/2'
_cell_length_a     32.413(13)
_cell_length_b     6.196(3)
_cell_length_c     25.964(11)
_cell_angle_alpha     90.00
_cell_angle_beta     100.258(7)
_cell_angle_gamma     90.00
_cell_volume     5131(4)
_cell_formula_units_Z     16
_cell_measurement_reflns_used     7831
_cell_measurement_theta_min     2.216
_cell_measurement_theta_max     28.282
_cell_measurement_temperature     298(2)
_cell_special_details     ?
_exptl_crystal_description     block
_exptl_crystal_colour     colorless
_exptl_crystal_size_max     0.14
_exptl_crystal_size_mid     0.12
_exptl_crystal_size_min     0.08
_exptl_crystal_density_diffrn     1.322
_exptl_crystal_density_meas     ?
_exptl_crystal_density_method     'not measured'
_exptl_crystal_F_000     2144
_exptl_absorpt_coefficient_mu     0.238
_exptl_absorpt_correction_type     multi-scan
_exptl_absorpt_process_details     '(SADABS; Bruker, 2001)'
_exptl_absorpt_correction_T_min     0.8074
_exptl_absorpt_correction_T_max     0.9812
_exptl_special_details
;
The data collection nominally covered a full sphere of reciprocal space by a
combination of 4 sets of \w scans each set at different \f and/or 2\q angles
and each scan (30 s exposure) covering -0.300\% degrees in \w. The crystal to
detector distance was 5.82 cm.
;
_diffrn_ambient_temperature     298(2)
_diffrn_radiation_type     MoK\a
_diffrn_radiation_wavelength     0.71073
_diffrn_radiation_source     'fine-focus sealed tube'
_diffrn_radiation_monochromator     graphite
_diffrn_measurement_device_type     'Bruker SMART APEX CCD'
_diffrn_measurement_method     'phi and omega scans'
_diffrn_detector_area_resol_mean     8.34
_diffrn_reflns_number     23146
_diffrn_reflns_av_R_equivalents     0.0279
_diffrn_reflns_av_sigmaI/netI     0.0287
_diffrn_reflns_theta_min     1.59
_diffrn_reflns_theta_max     28.28
_diffrn_reflns_theta_full     28.28
_diffrn_measured_fraction_theta_max     0.995
_diffrn_measured_fraction_theta_full     0.995
_diffrn_reflns_limit_h_min     -42
_diffrn_reflns_limit_h_max     42
_diffrn_reflns_limit_k_min     -8
_diffrn_reflns_limit_k_max     8
_diffrn_reflns_limit_l_min     -34
_diffrn_reflns_limit_l_max     30
_refine_special_details
;
Refinement of <i>F</i>^2^ against ALL reflections. The weighted <i>R</i>-factor
<i>wR</i> and goodness of fit <i>S</i> are based on <i>F</i>^2^, conventional
<i>R</i>-factors <i>R</i> are based on <i>F</i>, with <i>F</i> set to zero for
negative <i>F</i>^2^. The threshold expression of <i>F</i>^2^ >
\s(<i>F</i>^2^) is used only for calculating <i>R</i>-factors(gt) <i>etc</i>.
and is not relevant to the choice of reflections for refinement.
<i>R</i>-factors based on <i>F</i>^2^ are statistically about twice as large
as those based on <i>F</i>, and <i>R</i>- factors based on ALL data will be
even larger.
;
_reflns_number_total     6334
_reflns_number_gt     5015
_reflns_threshold_expression     I>2sigma(I)
_refine_ls_structure_factor_coef     Fsqd
_refine_ls_matrix_type     full
_refine_ls_R_factor_all     0.0613
_refine_ls_R_factor_gt     0.0493
_refine_ls_wR_factor_gt     0.1379
_refine_ls_wR_factor_ref     0.1466
_refine_ls_goodness_of_fit_ref     1.005
_refine_ls_restrained_S_all     1.005
_refine_ls_number_reflns     6334
_refine_ls_number_parameters     325
_refine_ls_number_restraints     0
_refine_ls_hydrogen_treatment     noref
_refine_ls_weighting_scheme     calc
_refine_ls_weighting_details
         'calc w=1/[\s^2^(Fo^2^)+(0.0897P)^2^+1.5154P] where P=(Fo^2^+2Fc^2^)/3'
_atom_sites_solution_hydrogens     geom
_atom_sites_solution_primary     direct
_atom_sites_solution_secondary     difmap
_refine_ls_shift/su_max     0.000
_refine_ls_shift/su_mean     0.000
_refine_diff_density_max     0.328
_refine_diff_density_min     -0.217
_refine_ls_extinction_method     none
_refine_ls_extinction_coef     ?
loop_
    _atom_type_symbol
    _atom_type_description
    _atom_type_scat_dispersion_real
    _atom_type_scat_dispersion_imag
    _atom_type_scat_source
    'C' 'C' 0.0033 0.0016
                         'International Tables Vol C Tables 4.2.6.8 and 6.1.1.4'
    'H' 'H' 0.0000 0.0000
                         'International Tables Vol C Tables 4.2.6.8 and 6.1.1.4'
    'N' 'N' 0.0061 0.0033
                         'International Tables Vol C Tables 4.2.6.8 and 6.1.1.4'
    'O' 'O' 0.0106 0.0060
                         'International Tables Vol C Tables 4.2.6.8 and 6.1.1.4'
    'S' 'S' 0.1246 0.1234
                         'International Tables Vol C Tables 4.2.6.8 and 6.1.1.4'
_computing_data_collection     'SMART (Bruker, 2001)'
_computing_cell_refinement     'SAINT (Bruker, 2001)'
_computing_data_reduction     'SAINT (Bruker, 2001)'
_computing_structure_solution     'SHELXS97 (Sheldrick, 2008)'
_computing_structure_refinement     'SHELXL97 (Sheldrick, 2008)'
_computing_molecular_graphics
;
<i>XSHELL</i> (Bruker, 2001) and ORTEP-3 for Windows (Farrugia,
2012)
;
_computing_publication_material     'SHELXL97 (Sheldrick, 2008)'
loop_
    _atom_site_type_symbol
    _atom_site_label
    _atom_site_fract_x
    _atom_site_fract_y
    _atom_site_fract_z
    _atom_site_U_iso_or_equiv
    _atom_site_adp_type
    _atom_site_calc_flag
    _atom_site_refinement_flags
    _atom_site_occupancy
    _atom_site_symmetry_multiplicity
    _atom_site_disorder_assembly
    _atom_site_disorder_group
    C C1 0.16111(4) 0.4561(2) 0.38426(6) 0.0375(3) Uani d . 1 1 . .
    H H1 0.1730 0.5960 0.3771 0.045 Uiso calc R 1 1 . .
    C C2 0.18453(7) 0.1206(3) 0.44221(7) 0.0596(5) Uani d . 1 1 . .
    H H2A 0.2083 0.0676 0.4671 0.072 Uiso calc R 1 1 . .
    H H2B 0.1601 0.0348 0.4455 0.072 Uiso calc R 1 1 . .
    C C3 0.19346(5) 0.1053(3) 0.38717(6) 0.0426(3) Uani d . 1 1 . .
    C C4 0.11402(4) 0.4644(2) 0.36653(6) 0.0384(3) Uani d . 1 1 . .
    C C5 0.09284(6) 0.6505(3) 0.37624(7) 0.0524(4) Uani d . 1 1 . .
    H H5 0.1078 0.7693 0.3913 0.063 Uiso calc R 1 1 . .
    C C6 0.04944(6) 0.6605(4) 0.36362(8) 0.0656(5) Uani d . 1 1 . .
    H H6 0.0355 0.7856 0.3706 0.079 Uiso calc R 1 1 . .
    C C7 0.02702(6) 0.4875(4) 0.34099(8) 0.0682(6) Uani d . 1 1 . .
    H H7 -0.0021 0.4951 0.3324 0.082 Uiso calc R 1 1 . .
    C C8 0.04765(6) 0.3011(4) 0.33086(8) 0.0651(5) Uani d . 1 1 . .
    H H8 0.0325 0.1834 0.3154 0.078 Uiso calc R 1 1 . .
    C C9 0.09108(5) 0.2897(3) 0.34371(7) 0.0514(4) Uani d . 1 1 . .
    H H9 0.1048 0.1639 0.3370 0.062 Uiso calc R 1 1 . .
    C C10 0.18622(4) 0.3123(3) 0.30503(5) 0.0373(3) Uani d . 1 1 . .
    C C11 0.17313(5) 0.1509(3) 0.26884(7) 0.0511(4) Uani d . 1 1 . .
    H H11 0.1613 0.0246 0.2790 0.061 Uiso calc R 1 1 . .
    C C12 0.17791(7) 0.1806(4) 0.21694(8) 0.0693(6) Uani d . 1 1 . .
    H H12 0.1690 0.0736 0.1923 0.083 Uiso calc R 1 1 . .
    C C13 0.19558(7) 0.3659(4) 0.20187(8) 0.0704(6) Uani d . 1 1 . .
    H H13 0.1989 0.3836 0.1673 0.084 Uiso calc R 1 1 . .
    C C14 0.20842(6) 0.5253(4) 0.23787(7) 0.0629(5) Uani d . 1 1 . .
    H H14 0.2203 0.6510 0.2275 0.075 Uiso calc R 1 1 . .
    C C15 0.20371(5) 0.4996(3) 0.28963(6) 0.0471(4) Uani d . 1 1 . .
    H H15 0.2123 0.6083 0.3139 0.057 Uiso calc R 1 1 . .
    C C16 0.08432(5) 0.0210(3) 0.54421(6) 0.0402(3) Uani d . 1 1 . .
    H H16 0.0716 -0.1127 0.5541 0.048 Uiso calc R 1 1 . .
    C C17 0.05773(6) 0.3511(3) 0.48483(7) 0.0577(5) Uani d . 1 1 . .
    H H17A 0.0809 0.4348 0.4764 0.069 Uiso calc R 1 1 . .
    H H17B 0.0321 0.3998 0.4628 0.069 Uiso calc R 1 1 . .
    C C18 0.05479(5) 0.3792(3) 0.54178(6) 0.0426(3) Uani d . 1 1 . .
    C C19 0.13159(4) -0.0004(2) 0.55810(5) 0.0371(3) Uani d . 1 1 . .
    C C20 0.14969(5) -0.1974(3) 0.55010(6) 0.0455(4) Uani d . 1 1 . .
    H H20 0.1327 -0.3128 0.5370 0.055 Uiso calc R 1 1 . .
    C C21 0.19270(5) -0.2246(3) 0.56134(7) 0.0513(4) Uani d . 1 1 . .
    H H21 0.2044 -0.3573 0.5554 0.062 Uiso calc R 1 1 . .
    C C22 0.21819(5) -0.0559(3) 0.58124(7) 0.0521(4) Uani d . 1 1 . .
    H H22 0.2471 -0.0746 0.5890 0.063 Uiso calc R 1 1 . .
    C C23 0.20071(5) 0.1409(3) 0.58958(7) 0.0536(4) Uani d . 1 1 . .
    H H23 0.2179 0.2552 0.6031 0.064 Uiso calc R 1 1 . .
    C C24 0.15749(5) 0.1688(3) 0.57782(7) 0.0469(4) Uani d . 1 1 . .
    H H24 0.1459 0.3024 0.5833 0.056 Uiso calc R 1 1 . .
    C C25 0.07029(4) 0.1912(3) 0.62627(6) 0.0406(3) Uani d . 1 1 . .
    C C26 0.08743(5) 0.3596(3) 0.65831(7) 0.0531(4) Uani d . 1 1 . .
    H H26 0.0975 0.4818 0.6439 0.064 Uiso calc R 1 1 . .
    C C27 0.08940(6) 0.3447(4) 0.71192(8) 0.0694(6) Uani d . 1 1 . .
    H H27 0.1007 0.4575 0.7336 0.083 Uiso calc R 1 1 . .
    C C28 0.07459(7) 0.1627(5) 0.73317(8) 0.0745(6) Uani d . 1 1 . .
    H H28 0.0758 0.1535 0.7692 0.089 Uiso calc R 1 1 . .
    C C29 0.05807(7) -0.0052(4) 0.70153(8) 0.0704(6) Uani d . 1 1 . .
    H H29 0.0485 -0.1283 0.7162 0.084 Uiso calc R 1 1 . .
    C C30 0.05565(5) 0.0088(3) 0.64786(7) 0.0537(4) Uani d . 1 1 . .
    H H30 0.0442 -0.1042 0.6264 0.064 Uiso calc R 1 1 . .
    N N1 0.18173(3) 0.28663(19) 0.35879(4) 0.0351(3) Uani d . 1 1 . .
    N N2 0.06799(4) 0.2018(2) 0.57083(5) 0.0397(3) Uani d . 1 1 . .
    O O1 0.20931(4) -0.0527(2) 0.37092(5) 0.0597(3) Uani d . 1 1 . .
    O O2 0.04255(4) 0.54461(19) 0.55954(5) 0.0579(3) Uani d . 1 1 . .
    S S1 0.175220(14) 0.39920(8) 0.454463(16) 0.05330(15) Uani d . 1 1 . .
    S S2 0.065806(16) 0.06983(9) 0.474346(18) 0.06317(17) Uani d . 1 1 . .
loop_
    _atom_site_aniso_label
    _atom_site_aniso_U_11
    _atom_site_aniso_U_22
    _atom_site_aniso_U_33
    _atom_site_aniso_U_12
    _atom_site_aniso_U_13
    _atom_site_aniso_U_23
    C1 0.0426(7) 0.0352(7) 0.0370(7) -0.0009(6) 0.0132(6) -0.0069(6)
    C2 0.0781(12) 0.0579(11) 0.0449(9) 0.0001(9) 0.0168(9) 0.0069(8)
    C3 0.0441(8) 0.0392(8) 0.0443(8) -0.0014(6) 0.0074(6) 0.0008(6)
    C4 0.0418(7) 0.0411(8) 0.0348(7) 0.0036(6) 0.0132(6) 0.0014(6)
    C5 0.0591(10) 0.0454(9) 0.0545(10) 0.0119(8) 0.0146(8) -0.0003(8)
    C6 0.0604(11) 0.0722(13) 0.0668(12) 0.0306(10) 0.0180(9) 0.0060(10)
    C7 0.0427(9) 0.1013(17) 0.0607(11) 0.0169(10) 0.0097(8) 0.0031(11)
    C8 0.0455(9) 0.0795(14) 0.0704(13) -0.0051(9) 0.0104(8) -0.0143(11)
    C9 0.0426(8) 0.0533(10) 0.0592(10) 0.0017(7) 0.0114(7) -0.0104(8)
    C10 0.0342(6) 0.0433(8) 0.0352(7) 0.0057(6) 0.0079(5) -0.0031(6)
    C11 0.0538(9) 0.0532(10) 0.0463(9) -0.0014(7) 0.0085(7) -0.0137(8)
    C12 0.0784(13) 0.0829(15) 0.0450(10) 0.0099(11) 0.0065(9) -0.0251(10)
    C13 0.0863(14) 0.0896(16) 0.0386(9) 0.0114(12) 0.0202(9) 0.0010(10)
    C14 0.0737(12) 0.0718(13) 0.0473(10) -0.0001(10) 0.0222(9) 0.0105(9)
    C15 0.0515(9) 0.0504(9) 0.0408(8) -0.0016(7) 0.0122(7) -0.0012(7)
    C16 0.0413(7) 0.0379(8) 0.0423(8) -0.0002(6) 0.0096(6) -0.0062(6)
    C17 0.0537(9) 0.0693(12) 0.0489(10) 0.0055(9) 0.0055(8) 0.0070(9)
    C18 0.0365(7) 0.0410(8) 0.0500(9) -0.0020(6) 0.0067(6) -0.0005(7)
    C19 0.0411(7) 0.0376(8) 0.0336(7) 0.0021(6) 0.0093(5) 0.0006(6)
    C20 0.0508(8) 0.0392(8) 0.0456(8) 0.0029(6) 0.0065(7) -0.0051(7)
    C21 0.0535(9) 0.0496(10) 0.0504(9) 0.0174(7) 0.0079(7) 0.0010(8)
    C22 0.0414(8) 0.0668(11) 0.0474(9) 0.0074(8) 0.0057(7) 0.0061(8)
    C23 0.0443(8) 0.0546(10) 0.0611(11) -0.0075(7) 0.0073(7) -0.0021(8)
    C24 0.0471(8) 0.0391(8) 0.0553(10) 0.0004(6) 0.0116(7) -0.0029(7)
    C25 0.0351(6) 0.0466(9) 0.0405(8) 0.0064(6) 0.0079(6) -0.0038(6)
    C26 0.0509(9) 0.0543(10) 0.0531(10) 0.0032(7) 0.0069(7) -0.0110(8)
    C27 0.0635(11) 0.0880(15) 0.0518(11) 0.0155(11) -0.0033(9) -0.0251(11)
    C28 0.0700(12) 0.1132(19) 0.0399(10) 0.0204(13) 0.0089(9) 0.0033(11)
    C29 0.0716(13) 0.0898(16) 0.0521(11) 0.0036(11) 0.0171(9) 0.0159(11)
    C30 0.0528(9) 0.0592(11) 0.0500(10) -0.0004(8) 0.0114(7) 0.0029(8)
    N1 0.0375(6) 0.0343(6) 0.0348(6) 0.0018(5) 0.0099(5) -0.0036(5)
    N2 0.0405(6) 0.0379(7) 0.0413(7) 0.0023(5) 0.0094(5) -0.0027(5)
    O1 0.0756(8) 0.0412(7) 0.0634(8) 0.0151(6) 0.0151(6) 0.0017(6)
    O2 0.0582(7) 0.0416(7) 0.0725(9) 0.0086(5) 0.0076(6) 0.0006(6)
    S1 0.0549(2) 0.0697(3) 0.0357(2) 0.0024(2) 0.00903(17) -0.01146(19)
    S2 0.0619(3) 0.0795(4) 0.0439(3) 0.0126(2) -0.0019(2) -0.0167(2)
_geom_special_details
;
All e.s.d.'s (except the e.s.d. in the dihedral angle between two l.s. planes)
are estimated using the full covariance matrix. The cell e.s.d.'s are taken
into account individually in the estimation of e.s.d.'s in distances, angles
and torsion angles; correlations between e.s.d.'s in cell parameters are only
used when they are defined by crystal symmetry. An approximate (isotropic)
treatment of cell e.s.d.'s is used for estimating e.s.d.'s involving l.s.
planes.
;
loop_
    _geom_bond_atom_site_label_1
    _geom_bond_atom_site_label_2
    _geom_bond_site_symmetry_2
    _geom_bond_distance
    _geom_bond_publ_flag
    C1 N1 . 1.4641(18) ?
    C1 C4 . 1.515(2) ?
    C1 S1 . 1.8328(17) ?
    C1 H1 . 0.9800 ?
    C2 C3 . 1.511(2) ?
    C2 S1 . 1.791(2) ?
    C2 H2A . 0.9700 ?
    C2 H2B . 0.9700 ?
    C3 O1 . 1.216(2) ?
    C3 N1 . 1.360(2) ?
    C4 C5 . 1.387(2) ?
    C4 C9 . 1.386(2) ?
    C5 C6 . 1.388(3) ?
    C5 H5 . 0.9300 ?
    C6 C7 . 1.368(3) ?
    C6 H6 . 0.9300 ?
    C7 C8 . 1.383(3) ?
    C7 H7 . 0.9300 ?
    C8 C9 . 1.389(2) ?
    C8 H8 . 0.9300 ?
    C9 H9 . 0.9300 ?
    C10 C11 . 1.386(2) ?
    C10 C15 . 1.382(2) ?
    C10 N1 . 1.4378(18) ?
    C11 C12 . 1.396(3) ?
    C11 H11 . 0.9300 ?
    C12 C13 . 1.371(3) ?
    C12 H12 . 0.9300 ?
    C13 C14 . 1.373(3) ?
    C13 H13 . 0.9300 ?
    C14 C15 . 1.389(2) ?
    C14 H14 . 0.9300 ?
    C15 H15 . 0.9300 ?
    C16 N2 . 1.4638(19) ?
    C16 C19 . 1.516(2) ?
    C16 S2 . 1.8315(17) ?
    C16 H16 . 0.9800 ?
    C17 C18 . 1.509(2) ?
    C17 S2 . 1.790(2) ?
    C17 H17A . 0.9700 ?
    C17 H17B . 0.9700 ?
    C18 O2 . 1.219(2) ?
    C18 N2 . 1.359(2) ?
    C19 C24 . 1.383(2) ?
    C19 C20 . 1.386(2) ?
    C20 C21 . 1.383(2) ?
    C20 H20 . 0.9300 ?
    C21 C22 . 1.375(3) ?
    C21 H21 . 0.9300 ?
    C22 C23 . 1.378(3) ?
    C22 H22 . 0.9300 ?
    C23 C24 . 1.391(2) ?
    C23 H23 . 0.9300 ?
    C24 H24 . 0.9300 ?
    C25 C30 . 1.382(2) ?
    C25 C26 . 1.387(2) ?
    C25 N2 . 1.430(2) ?
    C26 C27 . 1.385(3) ?
    C26 H26 . 0.9300 ?
    C27 C28 . 1.379(4) ?
    C27 H27 . 0.9300 ?
    C28 C29 . 1.374(4) ?
    C28 H28 . 0.9300 ?
    C29 C30 . 1.384(3) ?
    C29 H29 . 0.9300 ?
    C30 H30 . 0.9300 ?
loop_
    _geom_angle_atom_site_label_1
    _geom_angle_atom_site_label_2
    _geom_angle_atom_site_label_3
    _geom_angle_site_symmetry_1
    _geom_angle_site_symmetry_3
    _geom_angle
    _geom_angle_publ_flag
    N1 C1 C4 . . 113.81(12) ?
    N1 C1 S1 . . 104.96(10) ?
    C4 C1 S1 . . 111.61(10) ?
    N1 C1 H1 . . 108.8 ?
    C4 C1 H1 . . 108.8 ?
    S1 C1 H1 . . 108.8 ?
    C3 C2 S1 . . 107.19(12) ?
    C3 C2 H2A . . 110.3 ?
    S1 C2 H2A . . 110.3 ?
    C3 C2 H2B . . 110.3 ?
    S1 C2 H2B . . 110.3 ?
    H2A C2 H2B . . 108.5 ?
    O1 C3 N1 . . 124.89(15) ?
    O1 C3 C2 . . 122.89(15) ?
    N1 C3 C2 . . 112.22(14) ?
    C5 C4 C9 . . 118.82(15) ?
    C5 C4 C1 . . 118.53(14) ?
    C9 C4 C1 . . 122.56(13) ?
    C4 C5 C6 . . 120.52(18) ?
    C4 C5 H5 . . 119.7 ?
    C6 C5 H5 . . 119.7 ?
    C7 C6 C5 . . 120.33(18) ?
    C7 C6 H6 . . 119.8 ?
    C5 C6 H6 . . 119.8 ?
    C6 C7 C8 . . 119.88(17) ?
    C6 C7 H7 . . 120.1 ?
    C8 C7 H7 . . 120.1 ?
    C7 C8 C9 . . 120.04(19) ?
    C7 C8 H8 . . 120.0 ?
    C9 C8 H8 . . 120.0 ?
    C4 C9 C8 . . 120.41(17) ?
    C4 C9 H9 . . 119.8 ?
    C8 C9 H9 . . 119.8 ?
    C11 C10 C15 . . 120.12(15) ?
    C11 C10 N1 . . 120.44(15) ?
    C15 C10 N1 . . 119.43(13) ?
    C10 C11 C12 . . 119.10(18) ?
    C10 C11 H11 . . 120.5 ?
    C12 C11 H11 . . 120.5 ?
    C13 C12 C11 . . 120.64(18) ?
    C13 C12 H12 . . 119.7 ?
    C11 C12 H12 . . 119.7 ?
    C12 C13 C14 . . 119.99(18) ?
    C12 C13 H13 . . 120.0 ?
    C14 C13 H13 . . 120.0 ?
    C13 C14 C15 . . 120.30(19) ?
    C13 C14 H14 . . 119.9 ?
    C15 C14 H14 . . 119.9 ?
    C10 C15 C14 . . 119.85(16) ?
    C10 C15 H15 . . 120.1 ?
    C14 C15 H15 . . 120.1 ?
    N2 C16 C19 . . 112.93(12) ?
    N2 C16 S2 . . 105.00(10) ?
    C19 C16 S2 . . 112.89(10) ?
    N2 C16 H16 . . 108.6 ?
    C19 C16 H16 . . 108.6 ?
    S2 C16 H16 . . 108.6 ?
    C18 C17 S2 . . 107.33(13) ?
    C18 C17 H17A . . 110.2 ?
    S2 C17 H17A . . 110.2 ?
    C18 C17 H17B . . 110.2 ?
    S2 C17 H17B . . 110.2 ?
    H17A C17 H17B . . 108.5 ?
    O2 C18 N2 . . 124.19(16) ?
    O2 C18 C17 . . 123.34(16) ?
    N2 C18 C17 . . 112.46(14) ?
    C24 C19 C20 . . 118.54(14) ?
    C24 C19 C16 . . 122.89(14) ?
    C20 C19 C16 . . 118.57(14) ?
    C21 C20 C19 . . 120.90(15) ?
    C21 C20 H20 . . 119.5 ?
    C19 C20 H20 . . 119.5 ?
    C20 C21 C22 . . 120.17(15) ?
    C20 C21 H21 . . 119.9 ?
    C22 C21 H21 . . 119.9 ?
    C23 C22 C21 . . 119.70(15) ?
    C23 C22 H22 . . 120.2 ?
    C21 C22 H22 . . 120.2 ?
    C22 C23 C24 . . 120.14(16) ?
    C22 C23 H23 . . 119.9 ?
    C24 C23 H23 . . 119.9 ?
    C19 C24 C23 . . 120.55(15) ?
    C19 C24 H24 . . 119.7 ?
    C23 C24 H24 . . 119.7 ?
    C30 C25 C26 . . 120.09(16) ?
    C30 C25 N2 . . 119.07(14) ?
    C26 C25 N2 . . 120.84(15) ?
    C27 C26 C25 . . 119.63(19) ?
    C27 C26 H26 . . 120.2 ?
    C25 C26 H26 . . 120.2 ?
    C28 C27 C26 . . 120.0(2) ?
    C28 C27 H27 . . 120.0 ?
    C26 C27 H27 . . 120.0 ?
    C29 C28 C27 . . 120.43(19) ?
    C29 C28 H28 . . 119.8 ?
    C27 C28 H28 . . 119.8 ?
    C28 C29 C30 . . 120.0(2) ?
    C28 C29 H29 . . 120.0 ?
    C30 C29 H29 . . 120.0 ?
    C25 C30 C29 . . 119.84(19) ?
    C25 C30 H30 . . 120.1 ?
    C29 C30 H30 . . 120.1 ?
    C3 N1 C10 . . 123.39(12) ?
    C3 N1 C1 . . 116.99(12) ?
    C10 N1 C1 . . 119.50(12) ?
    C18 N2 C25 . . 123.43(13) ?
    C18 N2 C16 . . 117.51(13) ?
    C25 N2 C16 . . 118.80(12) ?
    C2 S1 C1 . . 91.65(8) ?
    C17 S2 C16 . . 92.37(8) ?
loop_
    _geom_torsion_atom_site_label_1
    _geom_torsion_atom_site_label_2
    _geom_torsion_atom_site_label_3
    _geom_torsion_atom_site_label_4
    _geom_torsion_site_symmetry_1
    _geom_torsion_site_symmetry_2
    _geom_torsion_site_symmetry_3
    _geom_torsion_site_symmetry_4
    _geom_torsion
    _geom_torsion_publ_flag
    S1 C2 C3 O1 . . . . 164.39(14) ?
    S1 C2 C3 N1 . . . . -15.65(18) ?
    N1 C1 C4 C5 . . . . -162.23(14) ?
    S1 C1 C4 C5 . . . . 79.20(16) ?
    N1 C1 C4 C9 . . . . 21.5(2) ?
    S1 C1 C4 C9 . . . . -97.08(15) ?
    C9 C4 C5 C6 . . . . 0.4(3) ?
    C1 C4 C5 C6 . . . . -176.01(16) ?
    C4 C5 C6 C7 . . . . -0.6(3) ?
    C5 C6 C7 C8 . . . . 0.3(3) ?
    C6 C7 C8 C9 . . . . 0.1(3) ?
    C5 C4 C9 C8 . . . . 0.0(3) ?
    C1 C4 C9 C8 . . . . 176.27(17) ?
    C7 C8 C9 C4 . . . . -0.3(3) ?
    C15 C10 C11 C12 . . . . 0.1(2) ?
    N1 C10 C11 C12 . . . . -179.99(15) ?
    C10 C11 C12 C13 . . . . 0.5(3) ?
    C11 C12 C13 C14 . . . . -0.6(3) ?
    C12 C13 C14 C15 . . . . 0.2(3) ?
    C11 C10 C15 C14 . . . . -0.5(2) ?
    N1 C10 C15 C14 . . . . 179.58(15) ?
    C13 C14 C15 C10 . . . . 0.4(3) ?
    S2 C17 C18 O2 . . . . -167.49(13) ?
    S2 C17 C18 N2 . . . . 13.64(17) ?
    N2 C16 C19 C24 . . . . -21.5(2) ?
    S2 C16 C19 C24 . . . . 97.45(16) ?
    N2 C16 C19 C20 . . . . 159.33(14) ?
    S2 C16 C19 C20 . . . . -81.74(16) ?
    C24 C19 C20 C21 . . . . -0.2(2) ?
    C16 C19 C20 C21 . . . . 178.98(15) ?
    C19 C20 C21 C22 . . . . 0.7(3) ?
    C20 C21 C22 C23 . . . . -0.5(3) ?
    C21 C22 C23 C24 . . . . -0.1(3) ?
    C20 C19 C24 C23 . . . . -0.4(2) ?
    C16 C19 C24 C23 . . . . -179.55(15) ?
    C22 C23 C24 C19 . . . . 0.5(3) ?
    C30 C25 C26 C27 . . . . -0.6(2) ?
    N2 C25 C26 C27 . . . . -179.78(15) ?
    C25 C26 C27 C28 . . . . 0.4(3) ?
    C26 C27 C28 C29 . . . . 0.4(3) ?
    C27 C28 C29 C30 . . . . -0.9(3) ?
    C26 C25 C30 C29 . . . . 0.1(3) ?
    N2 C25 C30 C29 . . . . 179.28(16) ?
    C28 C29 C30 C25 . . . . 0.7(3) ?
    O1 C3 N1 C10 . . . . 0.9(2) ?
    C2 C3 N1 C10 . . . . -179.02(14) ?
    O1 C3 N1 C1 . . . . 176.89(15) ?
    C2 C3 N1 C1 . . . . -3.07(19) ?
    C11 C10 N1 C3 . . . . 47.6(2) ?
    C15 C10 N1 C3 . . . . -132.45(15) ?
    C11 C10 N1 C1 . . . . -128.26(15) ?
    C15 C10 N1 C1 . . . . 51.69(18) ?
    C4 C1 N1 C3 . . . . -102.68(15) ?
    S1 C1 N1 C3 . . . . 19.64(15) ?
    C4 C1 N1 C10 . . . . 73.44(16) ?
    S1 C1 N1 C10 . . . . -164.24(10) ?
    O2 C18 N2 C25 . . . . -2.1(2) ?
    C17 C18 N2 C25 . . . . 176.81(13) ?
    O2 C18 N2 C16 . . . . -176.11(14) ?
    C17 C18 N2 C16 . . . . 2.75(19) ?
    C30 C25 N2 C18 . . . . 135.69(16) ?
    C26 C25 N2 C18 . . . . -45.1(2) ?
    C30 C25 N2 C16 . . . . -50.32(19) ?
    C26 C25 N2 C16 . . . . 128.84(15) ?
    C19 C16 N2 C18 . . . . 106.20(15) ?
    S2 C16 N2 C18 . . . . -17.21(15) ?
    C19 C16 N2 C25 . . . . -68.14(17) ?
    S2 C16 N2 C25 . . . . 168.44(10) ?
    C3 C2 S1 C1 . . . . 22.65(14) ?
    N1 C1 S1 C2 . . . . -23.76(11) ?
    C4 C1 S1 C2 . . . . 99.98(12) ?
    C18 C17 S2 C16 . . . . -19.83(12) ?
    N2 C16 S2 C17 . . . . 20.77(11) ?
    C19 C16 S2 C17 . . . . -102.66(12) ?
loop_
    _geom_hbond_atom_site_label_D
    _geom_hbond_atom_site_label_H
    _geom_hbond_atom_site_label_A
    _geom_hbond_site_symmetry_A
    _geom_hbond_distance_DH
    _geom_hbond_distance_HA
    _geom_hbond_distance_DA
    _geom_hbond_angle_DHA
    C15 H15 O1 1_565 0.93 2.58 3.470(2) 160
    C1 H1 O1 1_565 0.98 2.49 3.466(2) 172
    C16 H16 O2 1_545 0.98 2.34 3.301(3) 168
    C17 H17B O2 5_566 0.97 2.41 3.313(3) 155
_iucr_refine_instructions_details
;
TITL ljs8s in C2/c
CELL 0.71073  32.4132   6.1963  25.9637  90.000 100.258  90.000
ZERR   16.00   0.0131   0.0026   0.0105   0.000   0.007   0.000
LATT 7
SYMM -X, Y, 0.5-Z
SFAC C  H  N  O  S
UNIT 240 208 16 16 16
L.S. 10
BOND $H
FMAP 2
PLAN 2
HTAB
CONF
SIZE 0.14 0.12 0.08
EQIV $1 x, 1+y, z
HTAB C1 O1_$1
HTAB C15 O1_$1
MPLA C4 > C9
MPLA C10 > C15
MPLA C25 > C30
MPLA C19 > C24
TEMP 25
WGHT    0.078000    1.824800
FVAR       0.19358
MOLE 1
C1    1    0.161113    0.456099    0.384248    11.00000    0.04290    0.03542 =
         0.03717   -0.00682    0.01327   -0.00095
AFIX  13
H1    2    0.173022    0.595985    0.377090    11.00000   -1.20000
AFIX   0
C2    1    0.184536    0.120688    0.442207    11.00000    0.07822    0.05828 =
         0.04504    0.00690    0.01679    0.00022
AFIX  23
H2A   2    0.208275    0.067725    0.467121    11.00000   -1.20000
H2B   2    0.160122    0.034870    0.445543    11.00000   -1.20000
AFIX   0
C3    1    0.193467    0.105236    0.387163    11.00000    0.04432    0.03941 =
         0.04436    0.00075    0.00746   -0.00151
C4    1    0.114009    0.464454    0.366525    11.00000    0.04203    0.04125 =
         0.03490    0.00138    0.01331    0.00368
C5    1    0.092825    0.650422    0.376222    11.00000    0.05931    0.04570 =
         0.05451   -0.00022    0.01472    0.01181
AFIX  43
H5    2    0.107834    0.769311    0.391307    11.00000   -1.20000
AFIX   0
C6    1    0.049459    0.660569    0.363615    11.00000    0.06065    0.07195 =
         0.06691    0.00587    0.01813    0.03037
AFIX  43
H6    2    0.035558    0.785603    0.370575    11.00000   -1.20000
AFIX   0
C7    1    0.027027    0.487465    0.340983    11.00000    0.04274    0.10177 =
         0.06095    0.00306    0.00972    0.01697
AFIX  43
H7    2   -0.002043    0.495126    0.332421    11.00000   -1.20000
AFIX   0
C8    1    0.047657    0.301143    0.330866    11.00000    0.04571    0.07977 =
         0.07076   -0.01428    0.01052   -0.00520
AFIX  43
H8    2    0.032461    0.183390    0.315453    11.00000   -1.20000
AFIX   0
C9    1    0.091082    0.289779    0.343718    11.00000    0.04278    0.05355 =
         0.05956   -0.01043    0.01167    0.00174
AFIX  43
H9    2    0.104845    0.164019    0.336960    11.00000   -1.20000
AFIX   0
C10   1    0.186223    0.312286    0.305018    11.00000    0.03419    0.04351 =
         0.03534   -0.00321    0.00797    0.00570
C11   1    0.173128    0.150871    0.268841    11.00000    0.05387    0.05343 =
         0.04652   -0.01344    0.00855   -0.00136
AFIX  43
H11   2    0.161316    0.024546    0.279006    11.00000   -1.20000
AFIX   0
C12   1    0.177910    0.180514    0.216962    11.00000    0.07846    0.08308 =
         0.04513   -0.02511    0.00645    0.00976
AFIX  43
H12   2    0.169030    0.073489    0.192369    11.00000   -1.20000
AFIX   0
C13   1    0.195566    0.365807    0.201877    11.00000    0.08644    0.08995 =
         0.03873    0.00115    0.02021    0.01147
AFIX  43
H13   2    0.198845    0.383443    0.167264    11.00000   -1.20000
AFIX   0
C14   1    0.208411    0.525365    0.237858    11.00000    0.07398    0.07181 =
         0.04755    0.01043    0.02225   -0.00015
AFIX  43
H14   2    0.220312    0.651131    0.227526    11.00000   -1.20000
AFIX   0
C15   1    0.203694    0.499618    0.289620    11.00000    0.05167    0.05065 =
         0.04087   -0.00130    0.01219   -0.00146
AFIX  43
H15   2    0.212280    0.608273    0.313876    11.00000   -1.20000
AFIX   0
MOLE 2
C16   1    0.084323    0.021007    0.544215    11.00000    0.04154    0.03809 =
         0.04252   -0.00609    0.00963   -0.00018
AFIX  13
H16   2    0.071576   -0.112724    0.554066    11.00000   -1.20000
AFIX   0
C17   1    0.057715    0.351094    0.484843    11.00000    0.05394    0.06955 =
         0.04894    0.00703    0.00552    0.00553
AFIX  23
H17A  2    0.080903    0.434854    0.476405    11.00000   -1.20000
H17B  2    0.032060    0.399743    0.462777    11.00000   -1.20000
AFIX   0
C18   1    0.054788    0.379237    0.541784    11.00000    0.03677    0.04120 =
         0.05022   -0.00059    0.00686   -0.00205
C19   1    0.131592   -0.000380    0.558108    11.00000    0.04128    0.03784 =
         0.03371    0.00051    0.00936    0.00214
C20   1    0.149693   -0.197332    0.550108    11.00000    0.05098    0.03938 =
         0.04573   -0.00504    0.00653    0.00288
AFIX  43
H20   2    0.132685   -0.312812    0.537003    11.00000   -1.20000
AFIX   0
C21   1    0.192704   -0.224494    0.561345    11.00000    0.05378    0.04978 =
         0.05055    0.00093    0.00797    0.01741
AFIX  43
H21   2    0.204418   -0.357215    0.555425    11.00000   -1.20000
AFIX   0
C22   1    0.218173   -0.055944    0.581230    11.00000    0.04143    0.06715 =
         0.04767    0.00616    0.00566    0.00749
AFIX  43
H22   2    0.247083   -0.074612    0.589033    11.00000   -1.20000
AFIX   0
C23   1    0.200712    0.140854    0.589563    11.00000    0.04452    0.05488 =
         0.06129   -0.00210    0.00739   -0.00767
AFIX  43
H23   2    0.217863    0.255225    0.603076    11.00000   -1.20000
AFIX   0
C24   1    0.157493    0.168811    0.577810    11.00000    0.04718    0.03926 =
         0.05569   -0.00294    0.01177    0.00054
AFIX  43
H24   2    0.145907    0.302393    0.583243    11.00000   -1.20000
AFIX   0
C25   1    0.070296    0.191216    0.626272    11.00000    0.03514    0.04685 =
         0.04064   -0.00380    0.00797    0.00647
C26   1    0.087438    0.359606    0.658305    11.00000    0.05109    0.05461 =
         0.05324   -0.01080    0.00695    0.00324
AFIX  43
H26   2    0.097551    0.481786    0.643867    11.00000   -1.20000
AFIX   0
C27   1    0.089402    0.344711    0.711922    11.00000    0.06367    0.08795 =
         0.05199   -0.02492   -0.00318    0.01538
AFIX  43
H27   2    0.100715    0.457423    0.733576    11.00000   -1.20000
AFIX   0
C28   1    0.074581    0.162745    0.733178    11.00000    0.07023    0.11327 =
         0.04018    0.00328    0.00893    0.02049
AFIX  43
H28   2    0.075773    0.153585    0.769165    11.00000   -1.20000
AFIX   0
C29   1    0.058067   -0.005093    0.701524    11.00000    0.07176    0.08984 =
         0.05241    0.01608    0.01712    0.00373
AFIX  43
H29   2    0.048496   -0.128239    0.716161    11.00000   -1.20000
AFIX   0
C30   1    0.055656    0.008887    0.647861    11.00000    0.05316    0.05936 =
         0.05012    0.00277    0.01140   -0.00038
AFIX  43
H30   2    0.044214   -0.104107    0.626389    11.00000   -1.20000
AFIX   0
MOLE 1
N1    3    0.181734    0.286636    0.358794    11.00000    0.03769    0.03448 =
         0.03489   -0.00360    0.00999    0.00171
MOLE 2
N2    3    0.067996    0.201762    0.570822    11.00000    0.04068    0.03823 =
         0.04147   -0.00268    0.00944    0.00236
MOLE 1
O1    4    0.209310   -0.052736    0.370925    11.00000    0.07580    0.04147 =
         0.06353    0.00169    0.01506    0.01523
MOLE 2
O2    4    0.042554    0.544597    0.559534    11.00000    0.05837    0.04194 =
         0.07254    0.00057    0.00768    0.00858
MOLE 1
S1    5    0.175222    0.399183    0.454461    11.00000    0.05513    0.06997 =
         0.03588   -0.01147    0.00909    0.00242
MOLE 2
S2    5    0.065808    0.069840    0.474348    11.00000    0.06221    0.07982 =
         0.04409   -0.01675   -0.00189    0.01264
HKLF 4
REM  ljs8s in C2/c
REM R1 =  0.0489 for   5015 Fo > 4sig(Fo)  and  0.0609 for all   6334 data
REM    325 parameters refined using      0 restraints
END
;
