# Supplementary material for: 2,3-Diphenyl-1,3-thia­zolidin-4-one
Source: Acta Crystallogr Sect E Struct Rep Online. 2014 Jul 2;70(Pt 8):o847. doi: 10.1107/S1600536814015128 (PMC4158525; doi:10.1107/S1600536814015128)
Supplement: Supplementary file 2 [file e-70-0o847-Isup2.hkl]

# 
# h,k,l, Fc-squared, Fo-squared, sigma(Fo-squared) and status flag 
# 
data_I
_shelx_title ' ljs8s in C2/c' 
_shelx_refln_list_code          4 
_shelx_F_calc_maximum      515.32 
_exptl_crystal_F_000      2144.00 
_reflns_d_resolution_high  0.7500 
 
loop_ 
 _symmetry_equiv_pos_as_xyz 
 'x, y, z' 
 '-x, y, -z+1/2' 
 'x+1/2, y+1/2, z' 
 '-x+1/2, y+1/2, -z+1/2' 
 '-x, -y, -z' 
 'x, -y, z-1/2' 
 '-x+1/2, -y+1/2, -z' 
 'x+1/2, -y+1/2, z-1/2' 
 
_cell_length_a    32.4132 
_cell_length_b     6.1963 
_cell_length_c    25.9637 
_cell_angle_alpha  90.000 
_cell_angle_beta  100.258 
_cell_angle_gamma  90.000 
 
_shelx_F_squared_multiplier     1.000 
 
loop_ 
 _refln_index_h 
 _refln_index_k 
 _refln_index_l 
 _refln_F_squared_calc 
 _refln_F_squared_meas 
 _refln_F_squared_sigma 
 _refln_observed_status 
   4   0   0    30586.92    32986.50   1210.60 o 
   6   0   0     1503.77     1474.36     33.53 o 
  10   0   0      937.24     1131.18     27.49 o 
  12   0   0       49.93       55.34      5.47 o 
  14   0   0      191.87      149.30      9.34 o 
  16   0   0    10100.96     9994.40    217.71 o 
  18   0   0      787.49      663.70     20.27 o 
  20   0   0        9.85        7.02      5.85 o 
  22   0   0       50.52       68.67     11.44 o 
  24   0   0        6.43        6.60      7.45 o 
  26   0   0     2432.65     2502.90     62.20 o 
  28   0   0        6.08       36.21      9.58 o 
  30   0   0       63.87       40.98     13.55 o 
  32   0   0      316.95      280.29     15.09 o 
  34   0   0      725.52      705.00     35.09 o 
  36   0   0       76.18       82.75     11.81 o 
  38   0   0       46.34       50.22     12.13 o 
  40   0   0        0.73      -10.70     10.70 o 
  42   0   0        7.37       33.43     12.69 o 
   1   1   0      168.41      213.21      5.30 o 
   3   1   0      223.63      327.16     19.04 o 
   5   1   0     4757.17     4719.99     90.60 o 
   7   1   0    16477.70    17624.39    246.03 o 
   9   1   0     2436.78     2523.78     44.38 o 
  11   1   0     5378.55     5713.93     88.64 o 
  13   1   0    21416.62    22407.70    340.46 o 
  15   1   0    36232.24    38884.08    589.44 o 
  17   1   0      761.45      739.26     26.41 o 
  19   1   0      186.88      231.35      8.35 o 
  21   1   0     2137.36     2097.35     40.35 o 
  23   1   0     3932.91     3934.97     64.76 o 
  25   1   0      526.29      572.30     13.68 o 
  27   1   0      238.98      268.97     12.95 o 
  29   1   0       89.38       74.18      8.00 o 
  31   1   0     1568.52     1416.96     26.70 o 
  33   1   0        7.20       17.52      6.69 o 
  35   1   0      390.49      377.76     23.34 o 
  37   1   0       14.62       23.47      8.82 o 
  39   1   0      115.65       97.88     11.46 o 
  41   1   0        0.16       92.71     44.84 o 
   0   2   0    16858.65    17721.94    380.48 o 
   2   2   0      275.73      262.04      6.58 o 
   4   2   0     6122.20     6610.76    111.98 o 
   6   2   0     1200.34     1304.17     24.44 o 
   8   2   0      660.26      972.36     17.17 o 
  10   2   0      426.24      379.65      8.83 o 
  12   2   0    16639.83    18928.46    288.41 o 
  14   2   0     2398.23     2468.03     40.79 o 
  16   2   0      768.30      786.61     24.65 o 
  18   2   0     2958.35     2951.43     48.69 o 
  20   2   0       57.19       31.82      4.54 o 
  22   2   0     2664.25     2445.94     38.76 o 
  24   2   0     1781.81     1662.30     28.54 o 
  26   2   0     1287.67     1262.75     28.66 o 
  28   2   0        2.02       -1.11      6.89 o 
  30   2   0      351.81      277.15     18.38 o 
  32   2   0       42.10       73.52     10.28 o 
  34   2   0      159.00      168.56     12.54 o 
  36   2   0      295.52      324.37     46.92 o 
  38   2   0       11.50        6.13      8.53 o 
  40   2   0       55.59       90.03     12.91 o 
   1   3   0     2039.94     2288.80     37.22 o 
   3   3   0     2031.96     2631.08     42.42 o 
   5   3   0     7062.29     8614.75    132.61 o 
   7   3   0     7105.49     7900.21    134.56 o 
   9   3   0       16.29        7.29      4.13 o 
  11   3   0       62.94       83.03      6.05 o 
  13   3   0        0.14       10.68      4.79 o 
  15   3   0       16.72       51.10      7.60 o 
  17   3   0     1306.44     1182.80     25.46 o 
  19   3   0        9.41       17.47      6.03 o 
  21   3   0     4818.11     4541.26     81.94 o 
  23   3   0     5349.62     5105.13     91.78 o 
  25   3   0     3449.52     3428.85     64.68 o 
  27   3   0     1900.81     1738.95     37.46 o 
  29   3   0     1730.94     1562.14     41.92 o 
  31   3   0       64.23       66.34      9.97 o 
  33   3   0      544.27      475.07     23.66 o 
  35   3   0       95.02       74.90     10.66 o 
  37   3   0      369.65      406.30     44.52 o 
  39   3   0        8.30        6.31     13.39 o 
   0   4   0      380.11      375.72     18.30 o 
   2   4   0      608.15      578.49     12.51 o 
   4   4   0       89.08       78.10      5.90 o 
   6   4   0      585.85      581.94     14.64 o 
   8   4   0     4103.09     4126.80     73.21 o 
  10   4   0      161.65      162.03      8.26 o 
  12   4   0     3045.33     2935.23     54.10 o 
  14   4   0     1089.69      997.59     22.66 o 
  16   4   0      247.28      248.37     17.67 o 
  18   4   0       66.21       58.20      7.69 o 
  20   4   0        3.57        2.27      6.43 o 
  22   4   0      205.26      203.57     11.59 o 
  24   4   0        4.00       14.69      8.02 o 
  26   4   0       95.15       96.03     10.16 o 
  28   4   0        5.18        2.84      8.22 o 
  30   4   0       19.98       41.57      9.75 o 
  32   4   0       82.31      107.58     13.29 o 
  34   4   0       24.68       49.99     12.54 o 
  36   4   0        1.50       37.15     30.37 o 
   1   5   0      483.55      466.11     16.62 o 
   3   5   0       57.23       53.33      8.47 o 
   5   5   0      814.51      742.96     21.74 o 
   7   5   0      385.08      369.49     13.06 o 
   9   5   0     1674.54     1591.46     32.87 o 
  11   5   0      146.69      147.14     10.64 o 
  13   5   0     1826.20     1611.18     33.70 o 
  15   5   0       11.71       34.63      7.34 o 
  17   5   0      403.36      404.83     14.79 o 
  19   5   0        0.39        4.68      6.94 o 
  21   5   0      184.84      188.16     16.18 o 
  23   5   0      135.78      154.40     13.06 o 
  25   5   0       61.47       68.68     11.33 o 
  27   5   0       64.00       61.78     13.67 o 
  29   5   0       29.72       26.69     15.39 o 
  31   5   0        4.92        7.76     13.96 o 
  33   5   0       19.88       24.74     14.71 o 
   0   6   0     1211.90     1107.11     42.24 o 
   2   6   0      224.63      217.67     13.76 o 
   4   6   0      301.68      350.45     19.46 o 
   6   6   0      144.15      175.21     19.30 o 
   8   6   0       20.90       16.81     14.96 o 
  10   6   0       43.99       30.67     11.36 o 
  12   6   0       12.86       27.05     11.07 o 
  14   6   0      102.28       97.02     13.45 o 
  16   6   0      145.01      139.34     12.56 o 
  18   6   0       52.01       56.32     10.53 o 
  20   6   0      160.45      150.30     13.46 o 
  22   6   0        3.99      -10.61     10.61 o 
  24   6   0       56.82      102.82     35.42 o 
  26   6   0        0.91       18.14     12.63 o 
  28   6   0      217.61      277.56     21.59 o 
   1   7   0       49.95       50.22     17.25 o 
   3   7   0      162.88      191.28     21.71 o 
   5   7   0       44.90       63.36     17.33 o 
   7   7   0      635.80      654.33     34.30 o 
   9   7   0       62.33       49.21     17.75 o 
  11   7   0       61.64       71.11     17.88 o 
  13   7   0      100.68      142.94     25.34 o 
  15   7   0      288.12      297.10     38.62 o 
  17   7   0      182.41      157.96     32.18 o 
  19   7   0      111.57      115.05     29.50 o 
  21   7   0       38.03       61.18     18.05 o 
   0   8   0       30.94       45.32     25.75 o 
   2   8   0        0.83       36.57     17.92 o 
   4   8   0        0.40       -3.12     16.87 o 
   6   8   0        0.14        1.60     19.04 o 
   8   8   0       15.15       40.08     24.14 o 
  10   8   0       67.76       55.25     29.77 o 
 -41   1   1        0.48        5.48      9.79 o 
 -39   1   1        1.85       24.36      9.69 o 
 -37   1   1        3.29        2.93     10.26 o 
 -35   1   1      145.18      157.09     13.44 o 
 -33   1   1       33.04       28.85      6.78 o 
 -31   1   1       76.83       91.98      7.84 o 
 -29   1   1      332.90      328.59     11.33 o 
 -27   1   1      154.24      156.26     10.17 o 
 -25   1   1     1221.08     1228.13     26.41 o 
 -23   1   1      352.62      379.47     14.31 o 
 -21   1   1     1217.82     1201.95     23.13 o 
 -19   1   1     2207.54     2036.21     35.10 o 
 -17   1   1    14502.24    14870.27    228.00 o 
 -15   1   1     8099.87     8410.34    130.09 o 
 -13   1   1    12557.67    13157.42    201.12 o 
 -11   1   1     4114.50     4106.23     64.48 o 
  -9   1   1    55823.00    58899.46    978.36 o 
  -7   1   1    45482.65    50167.73    759.33 o 
  -5   1   1    89228.66    97194.72   1617.40 o 
  -3   1   1      732.53      812.70     15.13 o 
  -1   1   1    30209.52    32932.75    548.05 o 
   1   1   1    31672.36    34723.47    573.97 o 
   3   1   1   117109.54   126465.38   2103.34 o 
   5   1   1    28951.14    33193.64    501.81 o 
   7   1   1     1490.13     1322.37     21.88 o 
   9   1   1     3257.15     3318.42     47.96 o 
  11   1   1    41978.27    44936.08    625.14 o 
  13   1   1    23203.97    26431.35    368.86 o 
  15   1   1       39.87       30.55      5.24 o 
  17   1   1      631.72      734.94     14.10 o 
  19   1   1    12744.52    12695.57    180.01 o 
  21   1   1     1674.76     1646.63     29.03 o 
  23   1   1      121.61      116.22      6.67 o 
  25   1   1      493.82      423.94     11.63 o 
  27   1   1     1981.14     1828.95     31.32 o 
  29   1   1        0.21       -0.85      5.47 o 
  31   1   1      110.43      111.77      9.05 o 
  33   1   1       51.06       51.38      7.31 o 
  35   1   1      254.62      243.49     13.07 o 
  37   1   1       10.53        7.60      8.46 o 
  39   1   1        1.74       -0.34      8.97 o 
  41   1   1        0.02       26.72     11.09 o 
 -40   2   1      160.71      121.67     12.58 o 
 -38   2   1      131.01      145.19     19.62 o 
 -36   2   1       19.41       30.21     11.07 o 
 -34   2   1      639.93      637.96     22.08 o 
 -32   2   1     2491.48     2402.32     49.93 o 
 -30   2   1      213.74      202.92     12.29 o 
 -28   2   1      132.70      136.66     10.48 o 
 -26   2   1      725.24      665.79     18.86 o 
 -24   2   1     3894.21     3844.04     58.53 o 
 -22   2   1     4428.21     4280.62     64.02 o 
 -20   2   1       84.99       83.05      9.88 o 
 -18   2   1       94.08       85.43      4.95 o 
 -16   2   1     1483.77     1349.07     22.28 o 
 -14   2   1     4343.00     4438.45     64.31 o 
 -12   2   1       38.05       10.56      3.04 o 
 -10   2   1       92.57      103.62      4.74 o 
  -8   2   1      422.11      400.61     12.50 o 
  -6   2   1       12.62       13.08      2.77 o 
  -2   2   1      111.30      105.45      4.79 o 
   0   2   1       13.13       46.76      3.93 o 
   2   2   1      595.87      633.11     12.93 o 
   4   2   1    12399.11    14217.85    216.02 o 
   6   2   1     4523.31     4840.02     75.10 o 
   8   2   1     5814.00     6463.52     99.89 o 
  10   2   1      285.54      387.09     16.07 o 
  12   2   1     4086.45     4238.99     76.58 o 
  14   2   1      716.80      678.71     14.20 o 
  16   2   1    11940.69    12041.92    185.54 o 
  18   2   1        4.66       10.94      4.13 o 
  20   2   1       23.31       30.46      8.60 o 
  22   2   1       63.43       57.20      6.92 o 
  24   2   1     5363.40     5235.94     85.01 o 
  26   2   1      254.32      253.91     12.41 o 
  28   2   1      143.81      178.86     11.45 o 
  30   2   1        9.52       14.68      8.15 o 
  32   2   1     1452.53     1373.14     39.10 o 
  34   2   1       43.74       69.20     11.34 o 
  36   2   1      193.95      205.58     27.58 o 
  38   2   1        5.09        3.40      8.46 o 
  40   2   1      127.32      103.67     13.72 o 
 -39   3   1       24.04       13.52     12.54 o 
 -37   3   1      209.29      196.97     16.44 o 
 -35   3   1       32.89       48.00      9.29 o 
 -33   3   1      679.77      656.42     23.46 o 
 -31   3   1       44.66       69.15     12.47 o 
 -29   3   1       74.05       69.70      9.43 o 
 -27   3   1       20.67       39.45      8.53 o 
 -25   3   1      111.09      137.08     13.30 o 
 -23   3   1       57.78       62.35      8.64 o 
 -21   3   1      180.34      193.07     10.52 o 
 -19   3   1     1650.56     1467.44     31.71 o 
 -17   3   1     5177.36     4637.88     82.33 o 
 -15   3   1     2056.09     1986.37     38.01 o 
 -13   3   1     1361.94     1387.06     31.17 o 
 -11   3   1     5594.15     5588.62     96.80 o 
  -9   3   1     7400.25     6252.88    107.60 o 
  -7   3   1     9190.41     9502.10    161.07 o 
  -5   3   1     2327.89     2794.53     49.87 o 
  -3   3   1     2623.29     2575.91     41.55 o 
  -1   3   1     7928.34     7892.15    121.63 o 
   1   3   1     5324.75     5405.26     84.11 o 
   3   3   1     1946.58     1893.05     31.37 o 
   5   3   1     2738.73     2965.67     47.50 o 
   7   3   1     1638.49     1479.59     25.38 o 
   9   3   1      485.89      493.94     10.74 o 
  11   3   1     2383.17     2109.95     35.27 o 
  13   3   1      376.68      362.18     11.32 o 
  15   3   1     1581.47     1577.70     31.36 o 
  17   3   1       35.98       32.18      6.11 o 
  19   3   1     2035.11     1807.07     36.23 o 
  21   3   1     2351.71     2093.71     56.75 o 
  23   3   1      894.17      875.35     22.45 o 
  25   3   1      375.44      333.51     14.07 o 
  27   3   1      595.72      609.17     19.18 o 
  29   3   1      760.51      758.32     24.31 o 
  31   3   1       85.48       74.03      9.70 o 
  33   3   1        0.31        8.09      8.83 o 
  35   3   1       13.72       20.10     11.69 o 
  37   3   1      136.23      149.39     22.13 o 
  39   3   1       20.68        9.62     10.94 o 
 -36   4   1        6.23       30.79     31.53 o 
 -34   4   1       84.80       77.20     13.11 o 
 -32   4   1      125.76      144.17     12.72 o 
 -30   4   1       41.83       47.40      9.92 o 
 -28   4   1      352.20      365.18     15.95 o 
 -26   4   1       91.43       80.46      9.88 o 
 -24   4   1      370.28      396.06     15.51 o 
 -22   4   1      832.60      810.91     21.50 o 
 -20   4   1     1672.31     1515.01     35.99 o 
 -18   4   1      212.10      186.00     10.23 o 
 -16   4   1     1578.12     1476.10     34.73 o 
 -14   4   1      119.29      121.20      8.07 o 
 -12   4   1       47.24       54.43      6.28 o 
 -10   4   1      163.87      239.34      9.57 o 
  -8   4   1      274.96      288.68     10.33 o 
  -6   4   1        0.54        0.46      4.38 o 
  -4   4   1     4532.29     4592.97    101.94 o 
  -2   4   1       40.84       56.23      6.10 o 
   0   4   1       21.32        7.45      3.91 o 
   2   4   1        1.68       -2.19      3.54 o 
   4   4   1     2168.47     2047.29     38.54 o 
   6   4   1     1436.67     1417.22     28.35 o 
   8   4   1     2007.45     1806.67     34.98 o 
  10   4   1      242.81      282.22     10.51 o 
  12   4   1      178.07      153.62      9.04 o 
  14   4   1     2372.99     2230.20     42.95 o 
  16   4   1      406.81      352.82     13.09 o 
  18   4   1      260.25      228.53     12.01 o 
  20   4   1      794.81      760.10     20.43 o 
  22   4   1      808.26      789.19     21.24 o 
  24   4   1      394.37      351.68     15.80 o 
  26   4   1      218.10      206.03     12.48 o 
  28   4   1        6.18        9.71      8.43 o 
  30   4   1      107.14       97.02     12.52 o 
  32   4   1      222.01      268.50     17.79 o 
  34   4   1      234.91      230.09     25.00 o 
  36   4   1      204.10      199.10     15.53 o 
 -33   5   1        0.86        4.85     12.73 o 
 -31   5   1       23.85       22.12     13.31 o 
 -29   5   1      242.87      246.63     23.74 o 
 -27   5   1       50.59       58.88     11.58 o 
 -25   5   1        1.16       -6.55      9.11 o 
 -23   5   1       11.90       30.76      9.32 o 
 -21   5   1       40.40       49.26      9.46 o 
 -19   5   1      456.79      419.75     16.80 o 
 -17   5   1       16.77       29.44      8.44 o 
 -15   5   1       68.28       63.91      8.14 o 
 -13   5   1      848.39      848.69     21.27 o 
 -11   5   1      508.86      502.54     21.06 o 
  -9   5   1       69.34       76.66      8.05 o 
  -7   5   1      977.49      962.21     31.92 o 
  -5   5   1     1809.84     1766.74     40.16 o 
  -3   5   1     1768.39     1726.46     39.35 o 
  -1   5   1      245.34      300.96     13.62 o 
   1   5   1     2417.53     2466.07     52.86 o 
   3   5   1      344.38      322.85     14.28 o 
   5   5   1      901.46      852.21     33.35 o 
   7   5   1      567.64      553.00     15.94 o 
   9   5   1       21.15       43.38      7.81 o 
  11   5   1      561.63      489.07     15.16 o 
  13   5   1       12.11        9.15      6.72 o 
  15   5   1      359.18      338.63     13.48 o 
  17   5   1      194.54      163.05     10.61 o 
  19   5   1      140.60      151.04     10.57 o 
  21   5   1       16.67       18.98      7.89 o 
  23   5   1        3.27        5.89      7.80 o 
  25   5   1      135.43      127.29     13.11 o 
  27   5   1       16.04       21.50     11.90 o 
  29   5   1       65.68       60.31     14.42 o 
  31   5   1       11.58       18.57     13.26 o 
  33   5   1       10.04       -7.23     15.45 o 
 -28   6   1      119.34      112.14     20.48 o 
 -26   6   1       12.60       32.26     13.21 o 
 -24   6   1       27.85       24.69     12.81 o 
 -22   6   1      226.06      230.42     15.56 o 
 -20   6   1      139.04      192.46     14.18 o 
 -18   6   1      259.92      331.66     19.83 o 
 -16   6   1      113.55      133.09     13.16 o 
 -14   6   1       91.49      102.89     15.32 o 
 -12   6   1     1523.28     1400.01     41.12 o 
 -10   6   1      556.66      546.11     23.51 o 
  -8   6   1      911.81      764.45     27.61 o 
  -6   6   1      290.60      248.13     16.82 o 
  -4   6   1     5156.75     4773.62    111.89 o 
  -2   6   1      198.76      180.53     15.79 o 
   0   6   1     1986.12     1784.20     48.77 o 
   2   6   1       39.54       40.38      9.70 o 
   4   6   1     2281.31     2119.02     48.14 o 
   6   6   1        1.01        1.33      8.84 o 
   8   6   1       58.12       55.84     10.14 o 
  10   6   1      191.00      218.41     16.37 o 
  12   6   1      335.35      306.39     21.15 o 
  14   6   1      244.98      303.50     18.24 o 
  16   6   1      126.72      125.34     12.32 o 
  18   6   1      263.56      261.49     15.40 o 
  20   6   1       17.78       24.99     11.55 o 
  22   6   1        9.50        8.30     12.05 o 
  24   6   1      110.50      104.62     15.47 o 
  26   6   1        0.02       -3.99     13.19 o 
  28   6   1      139.75      137.31     30.31 o 
 -21   7   1       68.42      114.50     20.22 o 
 -19   7   1       27.68       -4.68     18.37 o 
 -17   7   1      110.62      206.21     18.73 o 
 -15   7   1        1.65       13.36     14.68 o 
 -13   7   1       16.22       20.81     13.10 o 
 -11   7   1      133.13      121.56     22.93 o 
  -9   7   1        1.23       19.75     15.98 o 
  -7   7   1        2.59       -5.67     15.96 o 
  -5   7   1        8.64       20.12     15.26 o 
  -3   7   1      127.52      153.12     20.67 o 
  -1   7   1       57.35       65.44     17.92 o 
   1   7   1       47.37       54.11     17.92 o 
   3   7   1      114.46       92.50     18.68 o 
   5   7   1        0.02       -0.06     14.67 o 
   7   7   1      722.00      809.04     38.19 o 
   9   7   1        0.90       -4.44     16.76 o 
  11   7   1       35.33       37.27     34.60 o 
  13   7   1       67.18       81.26     28.70 o 
  15   7   1      348.59      405.77     44.25 o 
  17   7   1        0.03      -17.70     24.94 o 
  19   7   1       10.78       73.48     26.01 o 
  21   7   1       22.42       39.42     26.28 o 
 -10   8   1       11.63       -2.20     17.42 o 
  -8   8   1        4.02       -6.80     20.65 o 
  -6   8   1        0.38        6.63     18.19 o 
  -4   8   1       37.55       27.17     18.00 o 
  -2   8   1       99.02      113.53     21.09 o 
   0   8   1        1.72       10.55     17.92 o 
   2   8   1       41.47       44.52     27.09 o 
   4   8   1        9.31       24.12     18.97 o 
   6   8   1       44.24       45.06     29.50 o 
   8   8   1      127.53      168.15     35.13 o 
  10   8   1       81.60       63.83     30.04 o 
 -42   0   2        0.04        4.60     14.51 o 
 -40   0   2        0.10       -2.20     10.51 o 
 -38   0   2       86.42      130.43     14.13 o 
 -36   0   2       60.27       43.58     16.21 o 
 -34   0   2       18.39        7.74     10.08 o 
 -32   0   2     1682.82     1447.23     42.18 o 
 -30   0   2       54.15       62.53     10.79 o 
 -28   0   2      860.44      880.24     28.47 o 
 -26   0   2       73.57       82.59     10.25 o 
 -24   0   2     4201.71     4111.35     95.24 o 
 -22   0   2        0.52        6.03      6.34 o 
 -20   0   2      620.72      441.69     19.98 o 
 -18   0   2     1090.81     1081.19     29.14 o 
 -16   0   2    38386.59    42841.15    918.21 o 
 -14   0   2     1981.10     2306.19     53.96 o 
 -12   0   2    45832.75    52533.84   1123.71 o 
 -10   0   2    37273.01    41297.06    884.43 o 
  -8   0   2    17363.73    15996.84    344.53 o 
  -6   0   2      664.31      696.42     17.19 o 
  -4   0   2    13435.18    15691.77    336.58 o 
  -2   0   2      466.15      534.50     21.19 o 
   0   0   2    22897.80    24390.02    897.62 o 
   2   0   2    20035.42    22878.33    606.02 o 
   4   0   2    68898.95    73180.08   1344.48 o 
   6   0   2     1335.83     1438.11     28.74 o 
   8   0   2      226.82      169.27      8.71 o 
  10   0   2    48986.23    50088.61   1318.72 o 
  12   0   2    54331.73    56616.81   1491.39 o 
  14   0   2     5960.34     6515.96    143.41 o 
  16   0   2      568.64     1093.83     28.92 o 
  18   0   2     5125.93     4714.32    106.36 o 
  20   0   2     1409.97     1456.16     56.86 o 
  22   0   2     1201.94     1233.87     33.93 o 
  24   0   2       72.05       98.12      8.61 o 
  26   0   2      610.62      668.60     22.80 o 
  28   0   2       97.59      103.24     13.35 o 
  30   0   2      773.54      778.77     23.77 o 
  32   0   2      132.69      114.82     11.44 o 
  34   0   2        0.59       -1.55      8.76 o 
  36   0   2        1.56       -0.11      9.79 o 
  38   0   2      260.09      289.65     17.49 o 
  40   0   2        2.15       -3.36     11.24 o 
 -41   1   2        2.62        9.92      9.79 o 
 -39   1   2       40.47       70.36     12.91 o 
 -37   1   2        3.34        0.94      9.03 o 
 -35   1   2      329.23      397.64     30.96 o 
 -33   1   2       19.31       40.96      7.43 o 
 -31   1   2      385.51      417.39     15.67 o 
 -29   1   2       74.91       70.26      7.49 o 
 -27   1   2       33.24       30.54      6.45 o 
 -25   1   2      874.50      837.47     18.85 o 
 -23   1   2     3596.09     3404.93     56.69 o 
 -21   1   2      616.10      466.41     15.71 o 
 -19   1   2     1778.96     1613.71     28.77 o 
 -17   1   2    17355.55    19151.48    292.44 o 
 -15   1   2    10622.05    10904.98    167.65 o 
 -13   1   2     6146.83     6056.17     94.19 o 
 -11   1   2     2371.67     2314.32     37.44 o 
  -9   1   2    51297.65    55779.89    843.18 o 
  -7   1   2     7217.86     7726.63    118.31 o 
  -5   1   2     1777.29     2260.47     39.83 o 
  -3   1   2     1435.31     1608.38     28.58 o 
  -1   1   2    44598.45    48082.91    964.06 o 
   1   1   2     7947.88     8107.76    113.85 o 
   3   1   2    47687.75    51105.39    773.80 o 
   5   1   2      503.26      475.01      9.55 o 
   7   1   2    29604.40    31568.97    478.05 o 
   9   1   2    12313.00    13332.34    203.25 o 
  11   1   2     4890.51     5791.34     82.78 o 
  13   1   2       18.00       37.49      5.10 o 
  15   1   2    17887.78    19172.77    269.13 o 
  17   1   2     6033.92     6415.15     92.55 o 
  19   1   2     3804.33     3992.07     59.51 o 
  21   1   2       28.63       30.27      4.75 o 
  23   1   2     2112.98     1953.68     32.09 o 
  25   1   2       54.07       58.80      5.99 o 
  27   1   2      126.84      169.53     11.02 o 
  29   1   2        1.89        4.29      5.77 o 
  31   1   2     1724.34     1502.08     28.92 o 
  33   1   2      379.57      426.13     12.96 o 
  35   1   2       56.80       40.34      8.67 o 
  37   1   2       10.35       25.44      9.20 o 
  39   1   2      133.45      133.56     12.32 o 
  41   1   2      212.86      235.12     26.83 o 
 -40   2   2        1.92       12.66      9.69 o 
 -38   2   2        0.01       19.89      9.72 o 
 -36   2   2      138.00      171.58     14.70 o 
 -34   2   2       38.69       48.82      9.64 o 
 -32   2   2      148.38      165.86     15.44 o 
 -30   2   2      272.15      219.15     17.11 o 
 -28   2   2      741.44      800.50     21.50 o 
 -26   2   2      132.15      154.02     10.25 o 
 -24   2   2    10123.25     9742.79    151.59 o 
 -22   2   2     4918.35     5001.89     73.90 o 
 -20   2   2    15975.62    16121.73    227.70 o 
 -18   2   2      263.18      259.42      7.75 o 
 -16   2   2     2259.52     2170.73     33.52 o 
 -14   2   2     5769.20     6408.56     91.84 o 
 -12   2   2     4425.55     4707.75     67.87 o 
 -10   2   2       73.01       85.96      3.50 o 
  -8   2   2     1713.58     1615.40     29.83 o 
  -6   2   2     1013.99     1081.28     21.52 o 
  -4   2   2     6082.58     6106.38    103.51 o 
  -2   2   2      853.07      823.97     13.64 o 
   0   2   2     6583.80     6755.91    103.67 o 
   2   2   2     8194.94     8712.30    133.31 o 
   4   2   2    27357.61    29827.22    451.72 o 
   6   2   2     2636.24     2913.86     46.28 o 
   8   2   2     3042.25     3106.55     49.34 o 
  10   2   2     1236.45     1108.68     19.81 o 
  12   2   2     2812.90     3004.42     48.56 o 
  14   2   2      122.31      116.00      5.61 o 
  16   2   2     7255.90     7348.41    114.84 o 
  18   2   2      179.37      170.46      8.84 o 
  20   2   2      101.63      107.06      7.82 o 
  22   2   2     1882.66     1663.14     30.78 o 
  24   2   2     4531.68     4509.78    117.07 o 
  26   2   2      663.74      704.51     19.87 o 
  28   2   2        9.46       13.21      7.56 o 
  30   2   2        0.48        3.58      7.59 o 
  32   2   2      280.10      299.03     16.55 o 
  34   2   2       40.58       42.93      8.73 o 
  36   2   2       29.03       39.77      8.74 o 
  38   2   2       19.57       34.93     10.05 o 
  40   2   2      185.71      174.05     20.89 o 
 -39   3   2      577.13      405.14     25.45 o 
 -37   3   2      355.49      368.87     20.27 o 
 -35   3   2        0.00       13.36      9.04 o 
 -33   3   2      226.51      245.34     17.46 o 
 -31   3   2      550.98      429.38     18.89 o 
 -29   3   2      110.78       90.73      9.96 o 
 -27   3   2      283.26      246.00     18.91 o 
 -25   3   2      181.22      191.47     11.43 o 
 -23   3   2      217.66      186.13     13.92 o 
 -21   3   2     2741.93     2735.94     52.09 o 
 -19   3   2       21.29       20.57      5.96 o 
 -17   3   2     1521.78     1370.36     28.54 o 
 -15   3   2      377.52      376.44     11.80 o 
 -13   3   2      225.04      164.09      7.74 o 
 -11   3   2     1135.69     1246.50     25.20 o 
  -9   3   2     2640.00     3433.08     61.01 o 
  -7   3   2     4711.26     5033.28     87.12 o 
  -5   3   2      307.86      374.09     16.68 o 
  -3   3   2      292.68      287.80      8.63 o 
  -1   3   2      680.59      854.70     25.65 o 
   1   3   2     3007.88     3138.12     50.10 o 
   3   3   2       76.47       84.05      7.76 o 
   5   3   2      521.58      598.15     12.13 o 
   7   3   2     2362.82     2894.54     46.73 o 
   9   3   2     1089.12     1130.43     20.47 o 
  11   3   2     1516.47     1852.39     31.45 o 
  13   3   2       42.42       39.18      5.34 o 
  15   3   2       28.51       36.08      5.70 o 
  17   3   2      389.58      365.10     12.33 o 
  19   3   2      283.07      289.25     11.78 o 
  21   3   2     1474.14     1410.61     32.87 o 
  23   3   2     1053.84     1046.92     32.89 o 
  25   3   2      608.00      633.37     21.64 o 
  27   3   2      830.32      762.95     21.70 o 
  29   3   2     1667.93     1490.13     53.73 o 
  31   3   2        0.90        6.27      8.40 o 
  33   3   2      208.27      222.22     33.52 o 
  35   3   2      921.12      915.28     35.30 o 
  37   3   2      173.58      114.53     13.52 o 
  39   3   2       77.98      134.67     24.45 o 
 -36   4   2        2.16        7.71     11.42 o 
 -34   4   2      237.19      233.22     17.69 o 
 -32   4   2      275.63      234.38     18.42 o 
 -30   4   2       28.92       58.02     11.10 o 
 -28   4   2        9.03        5.54      7.94 o 
 -26   4   2      181.74      219.94     12.73 o 
 -24   4   2      741.61      730.78     20.77 o 
 -22   4   2      292.22      317.47     19.48 o 
 -20   4   2      606.21      595.69     17.36 o 
 -18   4   2       61.51       71.71      7.95 o 
 -16   4   2     1093.95     1080.94     26.64 o 
 -14   4   2      134.46      180.40      9.23 o 
 -12   4   2        2.47        5.12      4.98 o 
 -10   4   2      326.86      345.67     11.46 o 
  -8   4   2     4409.09     4164.41     82.35 o 
  -6   4   2       66.80       89.51      6.40 o 
  -4   4   2      175.43      146.95      7.37 o 
  -2   4   2      991.02     1087.25     22.67 o 
   0   4   2     1261.36     1326.68     23.73 o 
   2   4   2       13.50       12.16      3.63 o 
   4   4   2     1009.26     1182.91     24.33 o 
   6   4   2     1255.99     1335.06     29.88 o 
   8   4   2      983.55     1069.71     22.88 o 
  10   4   2     1085.09     1067.81     23.11 o 
  12   4   2      302.39      323.87     11.58 o 
  14   4   2      722.84      646.35     19.50 o 
  16   4   2       95.60       85.55      8.17 o 
  18   4   2     3340.42     3121.41     58.69 o 
  20   4   2      172.27      203.65     13.47 o 
  22   4   2      181.03      177.46     11.40 o 
  24   4   2       58.35       52.99      9.49 o 
  26   4   2      722.28      681.12     20.44 o 
  28   4   2       47.84       54.57     11.20 o 
  30   4   2        8.86        7.22     10.27 o 
  32   4   2       44.37       37.58     13.80 o 
  34   4   2      203.65      210.69     15.81 o 
  36   4   2       29.30       37.65     13.14 o 
 -33   5   2      138.61      179.41     19.19 o 
 -31   5   2      388.56      398.24     26.67 o 
 -29   5   2      148.94      162.68     14.79 o 
 -27   5   2        0.88       12.24     10.01 o 
 -25   5   2      353.79      408.42     21.82 o 
 -23   5   2      684.46      620.00     21.82 o 
 -21   5   2      448.79      438.88     17.95 o 
 -19   5   2      154.21      191.82     16.20 o 
 -17   5   2      778.26      763.35     26.57 o 
 -15   5   2      301.02      297.66     14.42 o 
 -13   5   2      727.56      710.44     25.16 o 
 -11   5   2        0.73       10.70      6.59 o 
  -9   5   2     2429.69     2388.29     45.89 o 
  -7   5   2      926.55      905.36     23.60 o 
  -5   5   2     1373.75     1297.71     27.72 o 
  -3   5   2       19.01       11.01      7.51 o 
  -1   5   2     7755.02     7548.34    155.98 o 
   1   5   2      889.25      831.27     23.34 o 
   3   5   2     7858.48     7608.84    148.13 o 
   5   5   2        0.17       -4.81      8.32 o 
   7   5   2      345.40      383.23     16.49 o 
   9   5   2      454.06      403.18     13.65 o 
  11   5   2      590.33      618.14     17.25 o 
  13   5   2      261.84      262.89     11.93 o 
  15   5   2       49.92       61.95      8.13 o 
  17   5   2      915.15      781.70     20.87 o 
  19   5   2       15.47        2.48      7.13 o 
  21   5   2       60.70       97.56      9.94 o 
  23   5   2        0.84        5.34      9.09 o 
  25   5   2      155.53      134.73     13.41 o 
  27   5   2      232.45      246.55     16.57 o 
  29   5   2       30.40       44.17     16.97 o 
  31   5   2       10.74       21.99     12.21 o 
  33   5   2       10.25        7.64     12.03 o 
 -28   6   2      226.84      294.39     26.62 o 
 -26   6   2       48.70       63.08     13.94 o 
 -24   6   2        4.13        3.65     10.21 o 
 -22   6   2       12.27       26.76     10.48 o 
 -20   6   2      191.49      238.69     15.27 o 
 -18   6   2       14.27       30.18     15.52 o 
 -16   6   2       16.73       37.80      9.67 o 
 -14   6   2       99.78      104.42     13.52 o 
 -12   6   2      312.57      317.02     41.59 o 
 -10   6   2      990.96      941.44     31.62 o 
  -8   6   2     1920.34     1787.49     59.83 o 
  -6   6   2        0.01       -3.25     16.36 o 
  -4   6   2      246.25      247.27     17.25 o 
  -2   6   2     1168.88     1156.89     35.85 o 
   0   6   2     1283.71     1222.40     37.14 o 
   2   6   2      366.59      403.26     20.59 o 
   4   6   2        0.98        9.70     11.43 o 
   6   6   2       61.30       72.86     12.47 o 
   8   6   2     1167.22     1147.56     30.64 o 
  10   6   2      135.13      196.15     19.97 o 
  12   6   2        6.04       -0.25      9.05 o 
  14   6   2      111.30      107.98     13.40 o 
  16   6   2      635.06      587.28     21.08 o 
  18   6   2      293.42      293.72     21.82 o 
  20   6   2       25.78       22.89     11.79 o 
  22   6   2        3.66       21.49     15.16 o 
  24   6   2       89.25      128.02     19.61 o 
  26   6   2       20.67       15.39     11.62 o 
  28   6   2        9.72       41.50     12.63 o 
 -21   7   2      132.80      166.97     22.65 o 
 -19   7   2      123.96      135.55     16.71 o 
 -17   7   2      354.29      305.42     29.63 o 
 -15   7   2        5.40       12.68     13.26 o 
 -13   7   2      544.85      569.31     31.99 o 
 -11   7   2      178.47      144.29     16.02 o 
  -9   7   2      781.15      714.82     28.62 o 
  -7   7   2       11.18       19.88     11.80 o 
  -5   7   2      127.76      119.04     19.31 o 
  -3   7   2       33.90       25.05     16.21 o 
  -1   7   2      214.96      221.22     22.93 o 
   1   7   2        9.79       38.08     16.50 o 
   3   7   2       63.23       50.12     19.85 o 
   5   7   2       12.81       24.88     25.08 o 
   7   7   2      216.35      205.35     22.91 o 
   9   7   2       49.76       93.85     30.84 o 
  11   7   2       53.09       73.22     27.62 o 
  13   7   2       64.20       50.15     29.23 o 
  15   7   2       67.57       85.02     28.96 o 
  17   7   2      101.23       86.09     29.50 o 
  19   7   2        8.25       41.03     25.21 o 
  21   7   2       22.33       39.69     26.28 o 
 -10   8   2       55.68       54.00     19.13 o 
  -8   8   2       10.60       15.37     18.85 o 
  -6   8   2       13.01       -0.40     17.71 o 
  -4   8   2       11.92       26.31     17.90 o 
  -2   8   2        0.94       24.30     18.26 o 
   0   8   2        0.20       22.26     25.88 o 
   2   8   2       43.74       67.84     30.04 o 
   4   8   2        1.31      -14.48     28.43 o 
   6   8   2       10.79       81.80     30.31 o 
   8   8   2       12.30       22.80     26.82 o 
 -41   1   3      165.68      243.00     18.04 o 
 -39   1   3       36.17       27.50     10.07 o 
 -37   1   3       75.93       66.43     10.81 o 
 -35   1   3       44.49       39.83     10.31 o 
 -33   1   3       24.50       33.84      8.71 o 
 -31   1   3       22.47       18.87      6.89 o 
 -29   1   3      549.81      489.71     15.99 o 
 -27   1   3      179.91      180.52      9.43 o 
 -25   1   3       14.54       23.86      6.00 o 
 -23   1   3       85.05       91.23      6.84 o 
 -21   1   3     2478.70     2710.80     45.74 o 
 -19   1   3      643.39      662.74     16.73 o 
 -17   1   3      336.46      418.95     20.99 o 
 -15   1   3     2474.54     2220.74     36.93 o 
 -13   1   3     6569.27     7002.30    108.46 o 
 -11   1   3       37.63       19.55      3.23 o 
  -9   1   3     2581.43     2945.21     63.92 o 
  -7   1   3     5032.30     5384.98     91.09 o 
  -5   1   3     6399.05     6807.68    104.28 o 
  -3   1   3     5711.07     6076.15    113.53 o 
  -1   1   3     2497.71     2774.85     47.11 o 
   1   1   3      885.86      881.19     14.82 o 
   3   1   3      413.69      333.58      6.57 o 
   5   1   3      713.47      765.24     14.73 o 
   7   1   3     1781.39     1749.55     37.50 o 
   9   1   3       59.42      115.05      6.82 o 
  11   1   3     4521.07     4448.19     69.72 o 
  13   1   3     2250.51     2180.85     36.15 o 
  15   1   3      573.16      602.83     20.76 o 
  17   1   3      134.28      141.28      6.99 o 
  19   1   3     8569.46     8621.91    123.79 o 
  21   1   3      382.47      335.83      9.73 o 
  23   1   3      508.35      466.95     12.85 o 
  25   1   3      396.19      347.95     13.42 o 
  27   1   3     2370.16     2084.08     32.84 o 
  29   1   3       70.48       83.35      7.05 o 
  31   1   3      462.54      403.29     12.36 o 
  33   1   3      164.08      154.37      9.07 o 
  35   1   3        1.11        6.17      7.08 o 
  37   1   3       17.63       35.51      9.47 o 
  39   1   3       11.60       32.84     11.23 o 
  41   1   3       64.01       65.06     12.71 o 
 -40   2   3       52.51       47.84     11.35 o 
 -38   2   3      128.44      114.53     12.55 o 
 -36   2   3       38.58       36.74     12.74 o 
 -34   2   3        2.21       -6.84      8.16 o 
 -32   2   3      684.82      704.15     32.49 o 
 -30   2   3      438.27      426.91     16.24 o 
 -28   2   3       26.38       28.72      7.77 o 
 -26   2   3      392.57      359.83     20.35 o 
 -24   2   3     3901.32     3747.17     68.80 o 
 -22   2   3        7.66       26.70      7.09 o 
 -20   2   3      878.39      742.40     16.46 o 
 -18   2   3     2317.57     2394.25     40.52 o 
 -16   2   3     5508.59     5588.47     88.09 o 
 -14   2   3     6246.87     6509.68    101.49 o 
 -12   2   3     2049.41     1925.08     32.13 o 
 -10   2   3      222.69      217.94      7.15 o 
  -8   2   3     1736.02     1954.46     35.44 o 
  -6   2   3    14402.90    15488.03    290.80 o 
  -4   2   3     8642.69     9569.38    160.87 o 
  -2   2   3     5698.42     6389.91     98.26 o 
   0   2   3     5343.22     6062.31     92.20 o 
   2   2   3      821.48      738.12     15.31 o 
   4   2   3      414.92      287.94      6.85 o 
   6   2   3     6554.59     6955.57    107.17 o 
   8   2   3     6578.52     7662.43    118.13 o 
  10   2   3       41.48       73.77      4.36 o 
  12   2   3     1777.96     2156.90     35.86 o 
  14   2   3      842.98      775.68     15.70 o 
  16   2   3        6.02        8.87      4.02 o 
  18   2   3     1443.80     1515.02     27.64 o 
  20   2   3     1767.00     1851.32     45.09 o 
  22   2   3      205.38      247.94      9.86 o 
  24   2   3      712.72      775.81     20.79 o 
  26   2   3      940.62      866.31     22.43 o 
  28   2   3      647.39      648.57     19.34 o 
  30   2   3       15.54       24.45      7.56 o 
  32   2   3      411.29      435.22     17.07 o 
  34   2   3     1253.80     1167.07     29.67 o 
  36   2   3      255.14      295.79     21.95 o 
  38   2   3        0.38       33.71     10.54 o 
  40   2   3        9.03       10.82     10.09 o 
 -39   3   3      120.49      114.08     14.73 o 
 -37   3   3      129.74      125.97     19.99 o 
 -35   3   3       40.31       41.00     13.79 o 
 -33   3   3       17.46       15.11      8.93 o 
 -31   3   3        9.60       11.78      7.97 o 
 -29   3   3      802.16      696.25     20.66 o 
 -27   3   3       95.98      135.69     10.50 o 
 -25   3   3      124.11      134.94     10.25 o 
 -23   3   3      513.05      559.20     17.19 o 
 -21   3   3     2483.24     2304.85     44.99 o 
 -19   3   3      337.95      329.89     12.19 o 
 -17   3   3     6755.93     6636.58    136.03 o 
 -15   3   3     1367.07     1236.87     25.87 o 
 -13   3   3       52.17       38.74      5.17 o 
 -11   3   3     2036.79     2122.03     39.52 o 
  -9   3   3    20026.07    20543.75    343.99 o 
  -7   3   3     2454.63     2467.25     44.72 o 
  -5   3   3     2212.96     1983.56     45.93 o 
  -3   3   3      102.21       89.67      4.30 o 
  -1   3   3    33324.53    35827.76    499.04 o 
   1   3   3      934.97      957.55     19.47 o 
   3   3   3     2634.84     2502.15     44.16 o 
   5   3   3      319.20      303.19      8.00 o 
   7   3   3    12334.97    12263.61    188.01 o 
   9   3   3      441.69      533.41     12.75 o 
  11   3   3     2944.90     2786.14     45.72 o 
  13   3   3      551.57      526.51     12.16 o 
  15   3   3      189.23      206.35      9.14 o 
  17   3   3      626.29      620.83     16.44 o 
  19   3   3     1327.62     1235.12     43.01 o 
  21   3   3      768.62      765.61     20.17 o 
  23   3   3      205.62      236.41     12.29 o 
  25   3   3      376.08      360.82     14.76 o 
  27   3   3     2083.97     1990.02     46.31 o 
  29   3   3      184.56      197.55     14.33 o 
  31   3   3       66.45       60.29     10.90 o 
  33   3   3        0.12       12.45      9.44 o 
  35   3   3      728.02      765.34     27.50 o 
  37   3   3       12.17       40.87     11.29 o 
 -36   4   3        1.39       -5.08     10.96 o 
 -34   4   3       51.95       54.81     11.62 o 
 -32   4   3      639.36      658.76     24.08 o 
 -30   4   3      239.73      217.30     16.16 o 
 -28   4   3       43.85       44.46     11.30 o 
 -26   4   3       54.36       63.77     15.75 o 
 -24   4   3     2934.23     2855.98     55.59 o 
 -22   4   3       96.46      112.55      9.69 o 
 -20   4   3      787.11      705.65     19.29 o 
 -18   4   3       21.14       19.28      7.41 o 
 -16   4   3     2845.85     2740.24     58.12 o 
 -14   4   3      302.81      254.83     15.91 o 
 -12   4   3     1275.49     1190.81     25.44 o 
 -10   4   3       66.84      101.59      7.10 o 
  -8   4   3      824.38      756.78     25.87 o 
  -6   4   3      231.84      288.38     10.21 o 
  -4   4   3     3820.83     3711.26     65.96 o 
  -2   4   3     1382.54     1278.11     25.88 o 
   0   4   3      114.00       98.43      4.74 o 
   2   4   3      196.63      161.95      9.01 o 
   4   4   3     2802.74     2614.91     47.98 o 
   6   4   3     2199.46     2131.94     40.10 o 
   8   4   3       29.01       87.24      6.74 o 
  10   4   3      614.51      617.24     18.49 o 
  12   4   3     6553.56     6281.59    109.48 o 
  14   4   3     2239.52     2001.72     44.31 o 
  16   4   3       10.34       22.52      6.87 o 
  18   4   3      263.83      303.79     12.92 o 
  20   4   3     5284.79     5218.03     93.96 o 
  22   4   3      750.49      785.30     30.26 o 
  24   4   3      113.06       96.14     11.41 o 
  26   4   3        0.17        6.98      9.27 o 
  28   4   3      393.24      359.38     21.41 o 
  30   4   3      179.62      222.10     14.69 o 
  32   4   3       21.24       57.93     11.62 o 
  34   4   3       17.38       32.36     11.28 o 
  36   4   3       38.27       50.83     12.12 o 
 -33   5   3        6.80        5.87     11.22 o 
 -31   5   3      109.57      120.13     14.25 o 
 -29   5   3       38.19       54.28     11.90 o 
 -27   5   3      139.92      143.54     13.90 o 
 -25   5   3        0.04       17.26      9.62 o 
 -23   5   3      161.63      160.87     13.23 o 
 -21   5   3        0.15        5.94      8.48 o 
 -19   5   3      485.90      455.03     17.76 o 
 -17   5   3      987.78      893.52     29.40 o 
 -15   5   3      262.35      235.35     14.37 o 
 -13   5   3      642.10      587.91     19.48 o 
 -11   5   3      209.64      230.41     12.67 o 
  -9   5   3     2750.53     2671.65     56.58 o 
  -7   5   3      482.26      473.17     16.58 o 
  -5   5   3     1146.17     1140.44     28.04 o 
  -3   5   3      788.86      781.74     27.60 o 
  -1   5   3     1569.39     1536.30     35.78 o 
   1   5   3     1883.97     1792.37     45.21 o 
   3   5   3      494.33      490.49     18.59 o 
   5   5   3       64.86       73.42      9.06 o 
   7   5   3      108.82       98.08      7.96 o 
   9   5   3       27.20       37.17      7.11 o 
  11   5   3       25.60       19.33      6.65 o 
  13   5   3        2.92        3.45      6.60 o 
  15   5   3     1433.06     1212.76     31.27 o 
  17   5   3       81.03       93.95      9.12 o 
  19   5   3      163.63      139.63     14.02 o 
  21   5   3       15.00       20.79     10.41 o 
  23   5   3       49.91       58.28     10.47 o 
  25   5   3       51.55       52.55     13.21 o 
  27   5   3       60.35       57.25     10.90 o 
  29   5   3        5.66       -1.91      9.47 o 
  31   5   3        4.21        7.24     10.54 o 
 -28   6   3        0.22        1.79     13.13 o 
 -26   6   3       33.34       32.13     11.52 o 
 -24   6   3       21.90       12.43     10.50 o 
 -22   6   3        3.00        9.45     10.05 o 
 -20   6   3        9.22       18.10      9.95 o 
 -18   6   3       15.42       26.33     10.68 o 
 -16   6   3      409.89      388.22     17.44 o 
 -14   6   3      157.54      225.88     16.34 o 
 -12   6   3      190.18      189.24     17.61 o 
 -10   6   3      206.21      233.59     28.70 o 
  -8   6   3      450.81      501.34     43.71 o 
  -6   6   3     2222.29     2254.88     58.58 o 
  -4   6   3        9.15       -5.93     11.50 o 
  -2   6   3      510.92      553.33     23.41 o 
   0   6   3     1075.07     1133.74     35.35 o 
   2   6   3     3535.89     3490.12     85.04 o 
   4   6   3       36.33       26.10     11.90 o 
   6   6   3      109.82      147.66     14.33 o 
   8   6   3      232.24      268.08     17.60 o 
  10   6   3      279.34      350.78     19.80 o 
  12   6   3       61.11       31.31      9.92 o 
  14   6   3      127.50      123.55     14.44 o 
  16   6   3      222.91      246.94     17.75 o 
  18   6   3       17.25       32.10      9.15 o 
  20   6   3       12.54       20.18     10.25 o 
  22   6   3       17.22       35.37     11.24 o 
  24   6   3      250.83      331.02     23.96 o 
  26   6   3       53.84       53.88     12.77 o 
  28   6   3        0.76       17.39     20.28 o 
 -21   7   3        1.88       12.83     12.96 o 
 -19   7   3       54.69       52.59     14.70 o 
 -17   7   3       19.00       47.33     14.53 o 
 -15   7   3       19.54       19.43     13.61 o 
 -13   7   3       47.95       62.77     14.66 o 
 -11   7   3      310.82      313.48     45.27 o 
  -9   7   3       43.69       65.32     13.79 o 
  -7   7   3        6.21      -10.98     10.98 o 
  -5   7   3        9.25        0.41     11.08 o 
  -3   7   3       75.35      103.79     16.25 o 
  -1   7   3      245.04      305.26     63.83 o 
   1   7   3       31.07       37.63     16.46 o 
   3   7   3      534.25      557.67     31.76 o 
   5   7   3      257.05      267.28     24.08 o 
   7   7   3      363.73      399.84     28.40 o 
   9   7   3      186.72      260.14     36.47 o 
  11   7   3      706.35      729.47     53.10 o 
  13   7   3       25.07       32.18     27.62 o 
  15   7   3      198.92      228.76     35.67 o 
  17   7   3       70.88       66.78     27.62 o 
  19   7   3      340.99      439.83     44.79 o 
  21   7   3        2.69       19.58     23.60 o 
 -10   8   3       21.87       17.04     18.95 o 
  -8   8   3        6.64       -1.12     19.23 o 
  -6   8   3       60.03       79.19     20.77 o 
  -4   8   3       12.59      167.59    128.73 o 
  -2   8   3       77.78      128.71     47.87 o 
   0   8   3      188.74      247.27     37.01 o 
   2   8   3        0.31      -24.94     24.94 o 
   4   8   3       42.25       35.13     28.16 o 
   6   8   3       20.43      118.27     32.99 o 
   8   8   3        6.46       12.60     26.01 o 
 -42   0   4      360.52      301.03     27.94 o 
 -40   0   4       57.12       60.28     19.05 o 
 -38   0   4       48.48       69.94     13.98 o 
 -36   0   4     1301.33     1257.87     39.85 o 
 -34   0   4      445.12      470.14     21.85 o 
 -32   0   4       14.30        9.02      9.57 o 
 -30   0   4       17.92       29.90      9.96 o 
 -28   0   4     5377.83     5070.21    117.18 o 
 -26   0   4       20.64       55.09      9.43 o 
 -24   0   4     2469.55     2420.93    128.76 o 
 -22   0   4       19.18       11.01      6.49 o 
 -20   0   4    10219.58    10661.11    233.61 o 
 -18   0   4     9221.69    10026.94    219.58 o 
 -16   0   4    25255.80    26234.34    564.26 o 
 -14   0   4      421.09      329.14     15.03 o 
 -12   0   4      824.90      802.04     21.00 o 
 -10   0   4    15950.33    16787.67    361.05 o 
  -8   0   4     3418.39     2993.81     57.35 o 
  -6   0   4     2226.76     3065.58     67.44 o 
  -4   0   4       53.41       78.18     10.59 o 
  -2   0   4    11159.51    13321.60    286.02 o 
   0   0   4     8543.01     8646.74    349.58 o 
   2   0   4     6297.82     7102.60    213.88 o 
   4   0   4      267.60      281.55      9.15 o 
   6   0   4     1801.74     1773.58     40.47 o 
   8   0   4    17676.82    19050.55    350.38 o 
  10   0   4    78249.23    81402.16   1489.69 o 
  12   0   4    12630.90    13022.93    241.56 o 
  14   0   4     9039.32     9647.83    180.33 o 
  16   0   4      827.71      807.98     21.91 o 
  18   0   4    16264.51    15692.86    291.73 o 
  20   0   4      342.99      340.71     17.73 o 
  22   0   4      363.84      323.58     12.98 o 
  24   0   4      188.05      220.61     11.70 o 
  26   0   4     3229.41     2648.08     56.49 o 
  28   0   4      107.39      158.05     12.58 o 
  30   0   4     1111.36      998.20     27.85 o 
  32   0   4      338.59      321.89     27.91 o 
  34   0   4      275.61      316.75     16.57 o 
  36   0   4      413.79      521.20     21.26 o 
  38   0   4       57.07       88.21     12.96 o 
  40   0   4        1.98       12.75     13.69 o 
 -41   1   4       15.39       48.07     11.53 o 
 -39   1   4      191.85      219.63     21.67 o 
 -37   1   4       24.02       27.04      9.84 o 
 -35   1   4        3.72        3.67      8.32 o 
 -33   1   4        8.50       13.30      8.41 o 
 -31   1   4      478.23      538.44     15.77 o 
 -29   1   4        0.12        4.00      6.24 o 
 -27   1   4      205.14      185.05      9.56 o 
 -25   1   4     1847.28     1749.46     32.35 o 
 -23   1   4     1432.08     1444.63     40.55 o 
 -21   1   4     6750.18     6512.57    102.95 o 
 -19   1   4     1261.94     1326.44     24.40 o 
 -17   1   4     2508.00     2729.44     45.02 o 
 -15   1   4     1090.67     1014.72     18.85 o 
 -13   1   4    29829.14    30817.42    467.67 o 
 -11   1   4     2513.95     2589.81     41.64 o 
  -9   1   4    19689.58    20963.86    349.06 o 
  -7   1   4      304.04      297.86      7.35 o 
  -5   1   4   192939.16   215584.78   3551.40 o 
  -3   1   4      666.40      842.57     15.79 o 
  -1   1   4    40836.32    45231.21    747.05 o 
   1   1   4      163.59      167.39      4.82 o 
   3   1   4    30477.39    34116.29    474.49 o 
   5   1   4       32.50       34.95      2.48 o 
   7   1   4    42002.94    45999.74    687.61 o 
   9   1   4      802.84      838.20     13.19 o 
  11   1   4     1974.66     2459.29     36.98 o 
  13   1   4      600.37      481.53     10.30 o 
  15   1   4    18671.58    22131.01    337.13 o 
  17   1   4     1247.52     1306.07     22.24 o 
  19   1   4     1929.61     2053.51     33.01 o 
  21   1   4     1105.18     1072.68     18.40 o 
  23   1   4        0.89       -0.55      4.30 o 
  25   1   4     1188.85     1142.82     20.32 o 
  27   1   4      340.81      353.33     11.79 o 
  29   1   4       97.50      103.14      8.15 o 
  31   1   4       76.95       83.52      8.22 o 
  33   1   4      113.25      109.62     11.15 o 
  35   1   4        1.36        3.22      7.29 o 
  37   1   4       25.16       30.59     10.19 o 
  39   1   4       26.53       35.09     11.61 o 
  41   1   4      155.47      195.78     34.60 o 
 -40   2   4       76.41      113.27     12.96 o 
 -38   2   4        3.29       19.36     10.32 o 
 -36   2   4      725.60      787.02     23.78 o 
 -34   2   4      166.32      144.90     12.02 o 
 -32   2   4       23.83       39.63      9.02 o 
 -30   2   4      616.34      585.82     18.35 o 
 -28   2   4      101.59      117.26     11.15 o 
 -26   2   4      217.91      194.29     13.64 o 
 -24   2   4       63.37      106.78      8.88 o 
 -22   2   4     2281.99     2185.36     42.29 o 
 -20   2   4     1181.25     1114.22     21.89 o 
 -18   2   4     3284.87     3606.73     58.73 o 
 -16   2   4     3989.51     4283.27     68.37 o 
 -14   2   4     3375.86     3447.95     55.39 o 
 -12   2   4     4285.13     4625.40     72.78 o 
 -10   2   4    21083.72    24173.17    367.32 o 
  -8   2   4    18182.98    19733.42    369.96 o 
  -6   2   4    15090.87    16132.87    269.68 o 
  -4   2   4      174.06      168.44      5.48 o 
  -2   2   4     1917.12     2182.61     34.84 o 
   0   2   4     2623.52     2687.73     42.46 o 
   2   2   4    17694.06    18658.47    260.55 o 
   4   2   4     1137.27     1110.53     17.54 o 
   6   2   4      408.46      365.02      8.93 o 
   8   2   4     1748.16     1969.65     40.08 o 
  10   2   4    16594.56    18139.49    276.60 o 
  12   2   4       26.70       32.36      3.80 o 
  14   2   4        8.82        6.54      3.48 o 
  16   2   4      176.72      182.17      7.24 o 
  18   2   4      387.07      380.65     11.00 o 
  20   2   4      907.14      859.20     24.63 o 
  22   2   4     4450.55     4352.38     78.29 o 
  24   2   4      168.10      161.28      8.52 o 
  26   2   4     1375.27     1285.70     24.57 o 
  28   2   4       48.90       49.56      7.81 o 
  30   2   4        2.99       10.86      7.07 o 
  32   2   4        1.55        4.56      8.51 o 
  34   2   4      266.06      298.03     17.98 o 
  36   2   4      170.48      143.55     14.57 o 
  38   2   4      123.73      154.35     14.52 o 
  40   2   4       23.20      -14.21     26.28 o 
 -39   3   4       23.47       20.12     12.10 o 
 -37   3   4       41.17       38.95     12.17 o 
 -35   3   4      116.04       98.46     13.67 o 
 -33   3   4       17.08       18.05      9.05 o 
 -31   3   4      174.33      159.70     11.80 o 
 -29   3   4      398.94      388.97     15.75 o 
 -27   3   4      133.30      129.45     15.61 o 
 -25   3   4      857.30      859.95     25.01 o 
 -23   3   4      520.35      551.94     17.17 o 
 -21   3   4     6075.89     6007.01    106.17 o 
 -19   3   4        1.47        4.38      5.59 o 
 -17   3   4     2099.30     2176.30     41.75 o 
 -15   3   4        4.06        3.16      4.54 o 
 -13   3   4      332.57      270.17     10.47 o 
 -11   3   4       51.29       62.43      5.43 o 
  -9   3   4      399.92      398.77     11.78 o 
  -7   3   4      257.11      221.04     12.60 o 
  -5   3   4     4470.10     4997.27     86.23 o 
  -3   3   4       65.58       91.33      8.10 o 
  -1   3   4      714.57      730.13     19.00 o 
   1   3   4     1915.90     1874.09     28.60 o 
   3   3   4     3592.71     4195.98     60.86 o 
   5   3   4        1.12       13.41      3.49 o 
   7   3   4     7146.82     8290.71    128.05 o 
   9   3   4      485.12      509.08     11.41 o 
  11   3   4     1251.22     1583.42     30.58 o 
  13   3   4        2.30        5.44      3.52 o 
  15   3   4     1295.17     1262.48     28.31 o 
  17   3   4       36.41       56.39      7.22 o 
  19   3   4       82.33      102.37      8.59 o 
  21   3   4      543.52      555.80     16.89 o 
  23   3   4     5171.41     5120.99    103.08 o 
  25   3   4       21.87       30.68      8.19 o 
  27   3   4        0.78       19.78      8.70 o 
  29   3   4      324.56      276.54     20.27 o 
  31   3   4      964.82      904.93     25.54 o 
  33   3   4      139.75      126.51     12.43 o 
  35   3   4      360.03      478.23     22.84 o 
  37   3   4      281.13      240.76     18.26 o 
 -36   4   4       16.59       20.41     11.46 o 
 -34   4   4        3.48       -2.54     10.43 o 
 -32   4   4        0.02        6.46     10.10 o 
 -30   4   4      161.52      167.67     14.15 o 
 -28   4   4      279.04      230.72     19.16 o 
 -26   4   4       27.70       46.89     10.27 o 
 -24   4   4      482.63      488.66     18.64 o 
 -22   4   4      723.36      698.47     22.02 o 
 -20   4   4       83.31       92.99      8.72 o 
 -18   4   4      220.29      234.39     11.32 o 
 -16   4   4       47.06       49.41      7.83 o 
 -14   4   4     1047.96      943.13     21.79 o 
 -12   4   4      687.87      696.92     25.28 o 
 -10   4   4        1.89       -0.71      4.50 o 
  -8   4   4      114.79       86.43      9.50 o 
  -6   4   4        8.51       10.88      4.43 o 
  -4   4   4      509.37      549.65     22.41 o 
  -2   4   4     4706.54     4318.17     76.02 o 
   0   4   4     1611.22     1465.20     23.70 o 
   2   4   4     8843.02     8658.60    123.48 o 
   4   4   4     1781.57     1860.30     29.37 o 
   6   4   4      969.69      849.66     30.19 o 
   8   4   4      901.37      866.74     19.77 o 
  10   4   4     4262.64     4078.42     72.87 o 
  12   4   4     4254.47     4110.46     73.68 o 
  14   4   4       87.83       84.32      8.06 o 
  16   4   4     1112.45     1047.12     24.38 o 
  18   4   4     4170.34     3899.15     71.71 o 
  20   4   4     5267.53     4864.84     88.24 o 
  22   4   4      695.48      656.31     25.65 o 
  24   4   4       28.82       43.75      9.67 o 
  26   4   4      416.90      419.52     17.13 o 
  28   4   4      260.16      252.65     14.83 o 
  30   4   4        0.50       15.34      9.49 o 
  32   4   4       11.19       10.46     10.01 o 
  34   4   4       98.39       91.11     13.15 o 
 -33   5   4      363.54      471.90     27.29 o 
 -31   5   4       30.03       25.90     11.54 o 
 -29   5   4      426.97      420.50     23.53 o 
 -27   5   4       54.14       24.03     10.55 o 
 -25   5   4      578.76      610.08     25.53 o 
 -23   5   4        7.10       15.75      8.81 o 
 -21   5   4     1497.07     1391.82     35.49 o 
 -19   5   4      111.02      116.07     11.88 o 
 -17   5   4      718.60      563.16     22.96 o 
 -15   5   4       86.11       62.98      9.53 o 
 -13   5   4     4357.95     4024.38     82.32 o 
 -11   5   4        0.35       21.12      7.83 o 
  -9   5   4       89.76      101.81      9.64 o 
  -7   5   4      238.77      221.72     18.27 o 
  -5   5   4      778.86      778.46     30.70 o 
  -3   5   4       27.51       16.02      8.54 o 
  -1   5   4        0.11        0.41      9.96 o 
   1   5   4      430.39      429.63     22.72 o 
   3   5   4     3364.86     3372.50     72.37 o 
   5   5   4      237.21      266.32     13.15 o 
   7   5   4     2283.40     2103.50     37.03 o 
   9   5   4      414.42      417.03     13.60 o 
  11   5   4     1798.26     1686.90     52.91 o 
  13   5   4      111.04       77.44      9.37 o 
  15   5   4     2330.40     2092.59     55.21 o 
  17   5   4      165.42      156.12     14.42 o 
  19   5   4        6.64       15.32      8.81 o 
  21   5   4        0.12        2.77      7.76 o 
  23   5   4      325.12      372.48     16.35 o 
  25   5   4      151.20      161.07     12.90 o 
  27   5   4      219.18      237.78     14.97 o 
  29   5   4        5.65        6.08      9.81 o 
  31   5   4       68.33       75.29     12.57 o 
 -28   6   4       42.14       60.57     15.54 o 
 -26   6   4        0.01       -3.06     10.11 o 
 -24   6   4        1.66       -6.76      9.68 o 
 -22   6   4       14.97       12.15      9.97 o 
 -20   6   4        2.13        2.45      9.37 o 
 -18   6   4        1.79       -5.37     10.20 o 
 -16   6   4        1.99       11.74      8.72 o 
 -14   6   4        0.55       -3.56     10.20 o 
 -12   6   4       28.29       29.95     11.20 o 
 -10   6   4       17.72       13.28     10.57 o 
  -8   6   4      244.85      250.66     16.76 o 
  -6   6   4      285.64      276.01     17.65 o 
  -4   6   4      197.50      241.54     17.11 o 
  -2   6   4       42.62       55.69     11.79 o 
   0   6   4       18.36       25.59     11.84 o 
   2   6   4     3129.40     3117.55     77.35 o 
   4   6   4      618.71      607.90     25.03 o 
   6   6   4      263.84      217.73     16.50 o 
   8   6   4      154.68      123.57     15.92 o 
  10   6   4      749.32      824.02     39.99 o 
  12   6   4       57.73       73.62     19.44 o 
  14   6   4        8.51       16.09     20.38 o 
  16   6   4       57.28       54.94     15.93 o 
  18   6   4      298.78      421.99     17.05 o 
  20   6   4        4.89        8.79      8.68 o 
  22   6   4       81.64      136.60     14.11 o 
  24   6   4      151.62      150.17     15.04 o 
  26   6   4        2.29        3.43     11.91 o 
 -21   7   4      201.69      227.79     19.77 o 
 -19   7   4       88.61      105.24     19.72 o 
 -17   7   4       41.06       58.58     14.76 o 
 -15   7   4       32.71       69.83     14.87 o 
 -13   7   4       85.61       69.94     14.06 o 
 -11   7   4       10.56       20.95     12.93 o 
  -9   7   4       72.05       71.68     14.31 o 
  -7   7   4       38.43       58.21     13.46 o 
  -5   7   4       57.84       45.19     25.44 o 
  -3   7   4      178.21      203.84     17.31 o 
  -1   7   4        0.79        6.90     12.07 o 
   1   7   4       45.56       53.15     13.58 o 
   3   7   4       71.09      129.17     15.82 o 
   5   7   4        6.38       -6.17     23.06 o 
   7   7   4       91.11       48.54     27.09 o 
   9   7   4      170.03      220.72     34.86 o 
  11   7   4        9.13       37.28     27.09 o 
  13   7   4       22.69       37.01     27.36 o 
  15   7   4       41.61       35.67     27.62 o 
  17   7   4      114.60      211.06     35.94 o 
  19   7   4        0.22        2.95     24.94 o 
  -8   8   4       44.62       24.35     34.60 o 
  -6   8   4        9.48        4.89     19.06 o 
  -4   8   4       10.44       26.06     18.95 o 
  -2   8   4       88.36       93.33     31.38 o 
   0   8   4       60.85       93.87     31.65 o 
   2   8   4        1.23       32.18     28.16 o 
   4   8   4       16.34       39.69     29.23 o 
   6   8   4       38.49      102.72     33.26 o 
   8   8   4        0.24        7.51     27.89 o 
 -41   1   5       43.03       53.06     11.57 o 
 -39   1   5        4.40        0.67      9.35 o 
 -37   1   5      127.36      141.68     12.49 o 
 -35   1   5       95.76      118.03     11.14 o 
 -33   1   5       75.82       59.91      8.39 o 
 -31   1   5      788.00      714.40     20.30 o 
 -29   1   5      846.99      757.23     20.03 o 
 -27   1   5       15.46       21.96      6.38 o 
 -25   1   5      238.74      282.09     10.68 o 
 -23   1   5     2603.28     2561.13     43.91 o 
 -21   1   5     1421.39     1459.61     26.98 o 
 -19   1   5      360.57      390.27     10.68 o 
 -17   1   5      110.40      199.36     13.01 o 
 -15   1   5      470.35      475.33     14.09 o 
 -13   1   5       23.06       34.76      3.62 o 
 -11   1   5      139.45      134.36      8.74 o 
  -9   1   5     5580.48     5520.05     85.35 o 
  -7   1   5      944.34      945.18     17.79 o 
  -5   1   5    43810.29    49460.05    814.64 o 
  -3   1   5      446.28      415.11      9.08 o 
  -1   1   5     2216.85     2371.74     45.42 o 
   1   1   5     2603.21     2768.99     47.69 o 
   3   1   5    45125.07    50476.87    939.77 o 
   5   1   5      863.73      925.43     16.14 o 
   7   1   5     1484.72     1569.60     22.25 o 
   9   1   5     2337.63     2475.74     36.92 o 
  11   1   5      792.90      643.33     12.12 o 
  13   1   5      293.77      304.63      8.07 o 
  15   1   5       10.76       48.37      4.73 o 
  17   1   5     2606.52     2665.12     41.15 o 
  19   1   5       18.98       11.02      4.08 o 
  21   1   5      107.08      111.28      6.51 o 
  23   1   5      252.51      213.67     10.82 o 
  25   1   5     1973.81     1736.72     30.24 o 
  27   1   5       94.17       86.34      7.39 o 
  29   1   5      304.80      295.00     11.36 o 
  31   1   5      128.35      141.74      9.30 o 
  33   1   5       47.61       37.43      7.37 o 
  35   1   5       26.88       47.57      9.57 o 
  37   1   5      215.57      216.71     21.21 o 
  39   1   5       71.73       79.67     13.39 o 
 -40   2   5       64.94       98.26     12.52 o 
 -38   2   5       93.94      130.73     12.83 o 
 -36   2   5        6.75       -3.63      8.57 o 
 -34   2   5        4.65       -0.66      8.31 o 
 -32   2   5      737.83      724.59     21.32 o 
 -30   2   5      159.54      154.13     11.75 o 
 -28   2   5       10.01        7.60      7.23 o 
 -26   2   5      275.46      290.51     12.85 o 
 -24   2   5     3692.43     3564.67     65.85 o 
 -22   2   5     4251.76     3990.08     83.32 o 
 -20   2   5     3400.17     3328.30     55.05 o 
 -18   2   5      787.79      638.24     14.18 o 
 -16   2   5     2703.22     2655.36     43.84 o 
 -14   2   5     4104.36     3799.91     60.76 o 
 -12   2   5     7549.35     7878.18    121.82 o 
 -10   2   5     3953.11     4801.02     75.17 o 
  -8   2   5      343.34      394.79      9.38 o 
  -6   2   5     1620.72     1483.60     24.71 o 
  -4   2   5       13.30       18.15      2.31 o 
  -2   2   5    14098.46    15688.61    260.39 o 
   0   2   5      543.22      658.28     12.16 o 
   2   2   5     1754.93     1743.60     28.44 o 
   4   2   5     2227.83     2460.05     36.29 o 
   6   2   5      550.28      880.06     14.80 o 
   8   2   5       37.73       27.19      3.12 o 
  10   2   5     2302.54     2813.36     42.16 o 
  12   2   5       12.17       20.29      3.36 o 
  14   2   5     2039.55     1757.29     28.23 o 
  16   2   5      175.15      232.53      7.91 o 
  18   2   5       20.22       16.63      4.26 o 
  20   2   5      686.90      662.94     14.58 o 
  22   2   5      107.02       84.62      8.83 o 
  24   2   5      316.54      293.65     14.34 o 
  26   2   5      466.74      372.75     17.45 o 
  28   2   5      122.00       96.27      8.89 o 
  30   2   5      257.08      224.67     22.27 o 
  32   2   5       94.43       85.48     10.41 o 
  34   2   5       41.26       36.54      9.87 o 
  36   2   5        0.06       -9.05      9.05 o 
  38   2   5        4.98       21.41     10.35 o 
 -39   3   5       43.56       50.09     12.92 o 
 -37   3   5      647.97      665.95     33.14 o 
 -35   3   5       63.88       55.99     14.22 o 
 -33   3   5      337.89      318.28     17.72 o 
 -31   3   5      100.30      119.58     12.87 o 
 -29   3   5     1477.96     1370.00     40.77 o 
 -27   3   5     1182.67     1089.82     26.44 o 
 -25   3   5      755.94      733.26     20.53 o 
 -23   3   5     2425.24     2360.19     46.55 o 
 -21   3   5      670.57      573.14     16.79 o 
 -19   3   5      387.26      400.44     20.04 o 
 -17   3   5     2264.15     2170.37     41.60 o 
 -15   3   5        0.23       13.23      5.02 o 
 -13   3   5      971.65      941.03     20.44 o 
 -11   3   5       50.36       76.84      5.74 o 
  -9   3   5     9905.21    10056.51    170.45 o 
  -7   3   5     6616.00     7338.50    139.84 o 
  -5   3   5    13160.00    14270.89    217.95 o 
  -3   3   5      193.89      203.08      6.59 o 
  -1   3   5    12716.11    12835.88    196.26 o 
   1   3   5     5168.20     5144.80     73.94 o 
   3   3   5     7435.56     7973.26    113.31 o 
   5   3   5     1354.58     1496.30     23.76 o 
   7   3   5     4051.31     4208.64     61.39 o 
   9   3   5     3876.19     3889.40     57.31 o 
  11   3   5     7447.04     7612.90    109.20 o 
  13   3   5     1175.52     1168.28     20.39 o 
  15   3   5     1481.22     1403.93     24.06 o 
  17   3   5     1782.99     1771.76     32.24 o 
  19   3   5     3714.01     3626.06     60.57 o 
  21   3   5      146.73      146.38      9.29 o 
  23   3   5     2088.95     2081.26     38.54 o 
  25   3   5     1119.87     1041.04     26.08 o 
  27   3   5     1327.97     1261.50     34.51 o 
  29   3   5      425.31      400.38     25.96 o 
  31   3   5       95.30       88.16     11.38 o 
  33   3   5       67.03       67.22     11.30 o 
  35   3   5      384.78      417.82     30.63 o 
  37   3   5      314.13      334.83     21.60 o 
 -36   4   5       12.24       19.43     11.72 o 
 -34   4   5       91.79       73.75     12.66 o 
 -32   4   5      189.89      280.49     17.43 o 
 -30   4   5       14.60       35.43     10.52 o 
 -28   4   5      138.86      128.14     12.78 o 
 -26   4   5      237.20      245.21     21.21 o 
 -24   4   5      194.53      237.13     14.14 o 
 -22   4   5     3406.35     3177.01     73.01 o 
 -20   4   5     1624.69     1588.72     61.74 o 
 -18   4   5     1158.97     1076.25     28.22 o 
 -16   4   5      100.04      115.53     11.35 o 
 -14   4   5     4924.10     4872.13     86.53 o 
 -12   4   5     4435.48     4182.40    108.40 o 
 -10   4   5     1441.21     1521.95     34.48 o 
  -8   4   5       46.71       27.99      5.25 o 
  -6   4   5      815.94      775.66     17.82 o 
  -4   4   5     1152.13     1224.48     25.07 o 
  -2   4   5     8865.72     9244.52    157.36 o 
   0   4   5        2.39        9.72      3.84 o 
   2   4   5     3380.59     3148.55     47.18 o 
   4   4   5      117.00      133.31      5.78 o 
   6   4   5     9393.38     9216.21    142.34 o 
   8   4   5     1196.22     1252.70     31.22 o 
  10   4   5     1457.01     1401.98     26.17 o 
  12   4   5       92.43       94.99      6.92 o 
  14   4   5     4169.13     3920.53     64.62 o 
  16   4   5        4.53       22.67      6.33 o 
  18   4   5      321.54      317.85     25.00 o 
  20   4   5      580.10      599.08     20.84 o 
  22   4   5     3087.07     2975.04     57.65 o 
  24   4   5       18.37       11.06      7.94 o 
  26   4   5       10.95        8.73      8.77 o 
  28   4   5       11.87        2.82     11.81 o 
  30   4   5      394.67      461.99     19.56 o 
  32   4   5       70.71       70.36     14.30 o 
  34   4   5      291.20      355.64     18.68 o 
 -33   5   5        8.00       13.65     11.21 o 
 -31   5   5      220.06      235.57     23.66 o 
 -29   5   5       25.35       43.76     11.88 o 
 -27   5   5        1.16        4.44      9.31 o 
 -25   5   5      101.63      141.84     15.44 o 
 -23   5   5      492.49      468.21     18.97 o 
 -21   5   5      143.29      128.77     11.86 o 
 -19   5   5      214.67      196.83     13.16 o 
 -17   5   5      131.11      146.77     11.79 o 
 -15   5   5     1170.26     1001.80     27.22 o 
 -13   5   5     1376.48     1137.35     29.55 o 
 -11   5   5      684.34      546.07     18.46 o 
  -9   5   5      282.52      343.55     17.26 o 
  -7   5   5       25.32       10.10      8.61 o 
  -5   5   5     1262.97     1053.94     31.24 o 
  -3   5   5       18.55       37.68      9.52 o 
  -1   5   5      117.04      122.80     11.93 o 
   1   5   5      215.29      218.82     31.78 o 
   3   5   5     1634.66     1599.73     67.85 o 
   5   5   5       28.60       28.09      7.83 o 
   7   5   5      930.23      918.82     19.63 o 
   9   5   5        0.00        1.21      5.70 o 
  11   5   5     2332.94     2108.88     46.70 o 
  13   5   5      660.55      591.95     15.68 o 
  15   5   5      209.39      241.31     20.51 o 
  17   5   5      137.41      103.68      9.81 o 
  19   5   5      162.20      153.12     11.12 o 
  21   5   5      127.30      109.17     10.70 o 
  23   5   5       16.63       15.78      8.53 o 
  25   5   5       73.19       74.08     10.67 o 
  27   5   5      106.28      116.76     12.48 o 
  29   5   5       14.69        6.81     10.33 o 
  31   5   5       23.01       14.20     10.79 o 
 -28   6   5        0.26        5.01     12.33 o 
 -26   6   5       22.67       33.34     11.74 o 
 -24   6   5        1.28       19.44     10.54 o 
 -22   6   5        0.08        4.68      9.42 o 
 -20   6   5       86.05       49.12     10.80 o 
 -18   6   5      112.43      115.86     14.05 o 
 -16   6   5       33.29       24.56      9.36 o 
 -14   6   5        2.80        6.51     11.02 o 
 -12   6   5       40.78       43.81     11.63 o 
 -10   6   5      552.13      527.71     22.68 o 
  -8   6   5      304.10      306.97     25.69 o 
  -6   6   5      363.97      364.40     19.07 o 
  -4   6   5      700.17      707.03     26.66 o 
  -2   6   5      119.30      101.95     13.98 o 
   0   6   5     1914.21     1961.63     52.98 o 
   2   6   5     1878.38     1826.72     50.15 o 
   4   6   5        0.36      -10.89     10.89 o 
   6   6   5       85.27       94.58     13.99 o 
   8   6   5        1.38       -7.90     22.53 o 
  10   6   5      336.25      338.40     24.94 o 
  12   6   5       12.93       23.66     15.16 o 
  14   6   5        4.44      -11.53     17.97 o 
  16   6   5       29.85       26.17     26.28 o 
  18   6   5       75.70       41.69     10.36 o 
  20   6   5       53.73       83.38     13.43 o 
  22   6   5       21.72       15.80     10.82 o 
  24   6   5        3.70       27.82     11.17 o 
  26   6   5       77.04       97.73     16.24 o 
 -21   7   5       12.27       -1.00     22.74 o 
 -19   7   5        0.59        9.62     15.96 o 
 -17   7   5        0.84       15.84     12.97 o 
 -15   7   5       24.19       16.54     13.00 o 
 -13   7   5       70.12       54.99     13.37 o 
 -11   7   5       55.74       34.96     13.35 o 
  -9   7   5      105.07       99.46     14.65 o 
  -7   7   5       13.02       -3.54     11.59 o 
  -5   7   5      122.80       87.31     14.21 o 
  -3   7   5       83.84       96.17     14.95 o 
  -1   7   5        1.55       -9.60     11.38 o 
   1   7   5       42.00       51.74     19.09 o 
   3   7   5      629.29      679.51     35.32 o 
   5   7   5       79.31       99.96     20.35 o 
   7   7   5       62.42       70.54     23.87 o 
   9   7   5       97.81       97.62     29.23 o 
  11   7   5     1393.65     1307.41     74.29 o 
  13   7   5        4.13        8.05     24.41 o 
  15   7   5       95.68      127.12     31.11 o 
  17   7   5       57.50       56.32     27.36 o 
  19   7   5      430.72      512.24     49.08 o 
  -8   8   5       27.98       22.30     19.91 o 
  -6   8   5       43.53       48.54     31.38 o 
  -4   8   5        4.82      -13.41     23.60 o 
  -2   8   5       47.96       50.69     28.16 o 
   0   8   5       51.08      161.99     35.13 o 
   2   8   5       80.58       77.77     32.18 o 
   4   8   5       26.20       68.66     30.57 o 
   6   8   5       47.62       69.46     31.38 o 
 -42   0   6        0.26        3.49     17.26 o 
 -40   0   6        4.28       17.52     19.74 o 
 -38   0   6      782.94      761.95     33.24 o 
 -36   0   6      163.71      231.28     17.67 o 
 -34   0   6      385.85      325.42     19.24 o 
 -32   0   6       17.09       23.89     10.14 o 
 -30   0   6     3636.25     3391.63     82.40 o 
 -28   0   6      733.08      659.34     23.69 o 
 -26   0   6     1342.79     1350.43     40.86 o 
 -24   0   6     2018.07     2118.94     53.15 o 
 -22   0   6     3841.55     4443.71    101.96 o 
 -20   0   6     1417.05     1327.30     34.89 o 
 -18   0   6    16556.01    16895.52    365.79 o 
 -16   0   6     5790.16     5651.90    125.44 o 
 -14   0   6     4558.06     5494.20    121.36 o 
 -12   0   6      463.25      476.35     14.54 o 
 -10   0   6     7168.66     6970.69    151.85 o 
  -8   0   6     4894.08     4814.50    106.09 o 
  -6   0   6    30384.54    33536.72    717.54 o 
  -4   0   6     7020.10     7649.99    166.60 o 
  -2   0   6   265550.53   258059.25  10577.71 o 
   0   0   6     4451.34     4441.32     99.00 o 
   2   0   6     4853.72     5260.29    116.13 o 
   4   0   6      383.07      335.43     25.93 o 
   6   0   6    15603.41    18046.52    388.53 o 
   8   0   6     2535.27     2611.05     59.19 o 
  10   0   6    19968.36    22170.92    688.04 o 
  12   0   6      743.99      800.72     21.87 o 
  14   0   6     1083.04     1300.58     32.98 o 
  16   0   6        7.31       14.30      4.76 o 
  18   0   6    17852.92    18316.59    339.90 o 
  20   0   6     4227.50     4083.17     80.91 o 
  22   0   6        1.07        6.77      6.20 o 
  24   0   6      779.73      780.10     22.00 o 
  26   0   6     6515.78     5773.62    113.64 o 
  28   0   6     3529.18     3292.61     69.02 o 
  30   0   6      423.99      389.94     23.89 o 
  32   0   6      474.70      441.09     21.47 o 
  34   0   6     1131.17     1089.00     36.19 o 
  36   0   6      608.71      693.01     36.20 o 
  38   0   6      135.87      192.04     24.17 o 
  40   0   6      136.73      129.67     22.95 o 
 -41   1   6      139.07      195.03     16.07 o 
 -39   1   6        5.49       20.09     10.21 o 
 -37   1   6      247.83      230.28     18.46 o 
 -35   1   6        0.28       -5.87      7.80 o 
 -33   1   6      445.80      477.32     19.39 o 
 -31   1   6        9.87       21.18      7.14 o 
 -29   1   6     1143.42     1118.01     24.15 o 
 -27   1   6      562.52      541.38     18.11 o 
 -25   1   6     1066.80     1009.45     21.29 o 
 -23   1   6       96.31      113.46     10.94 o 
 -21   1   6     3759.39     3543.24     58.24 o 
 -19   1   6     1374.13     1394.30     25.52 o 
 -17   1   6     6484.83     6950.16    108.50 o 
 -15   1   6     3179.34     3388.20     54.49 o 
 -13   1   6      981.62      732.16     15.85 o 
 -11   1   6       31.69       38.38      3.37 o 
  -9   1   6    12896.60    14346.28    218.65 o 
  -7   1   6      296.61      326.68     11.31 o 
  -5   1   6    24258.31    26883.85    444.09 o 
  -3   1   6     4983.10     5863.54     98.34 o 
  -1   1   6      204.09      154.75      6.28 o 
   1   1   6    11236.87    12327.56    206.06 o 
   3   1   6    51128.13    56584.83    939.53 o 
   5   1   6     5990.70     6562.85    101.01 o 
   7   1   6      695.96      778.93     14.27 o 
   9   1   6       62.68       58.35      3.51 o 
  11   1   6     7459.41     7183.66    102.63 o 
  13   1   6      268.81      157.19      6.29 o 
  15   1   6      251.62      353.35      9.08 o 
  17   1   6       17.20       17.94      3.99 o 
  19   1   6     2230.53     2100.35     33.84 o 
  21   1   6     1790.35     1641.76     28.08 o 
  23   1   6       83.83       76.82      6.60 o 
  25   1   6     1243.49     1254.56     23.98 o 
  27   1   6       36.99       27.29      6.33 o 
  29   1   6       34.80       24.43      6.57 o 
  31   1   6       53.98       46.16      7.30 o 
  33   1   6      374.49      460.65     17.62 o 
  35   1   6       11.13        9.29      9.35 o 
  37   1   6       52.74       31.21     10.40 o 
  39   1   6        5.27       30.13     12.29 o 
 -40   2   6       23.13       57.20     11.72 o 
 -38   2   6       74.73      148.55     13.32 o 
 -36   2   6      145.98      183.55     13.77 o 
 -34   2   6        0.42       -3.60      8.03 o 
 -32   2   6      227.29      222.02     13.28 o 
 -30   2   6      514.83      450.43     18.01 o 
 -28   2   6      328.97      340.78     14.19 o 
 -26   2   6     1421.85     1448.15     35.93 o 
 -24   2   6     3084.80     3031.84     56.88 o 
 -22   2   6    11213.49    11096.25    172.47 o 
 -20   2   6       33.40       31.55      4.93 o 
 -18   2   6      629.44      603.77     14.37 o 
 -16   2   6     1596.47     1528.98     27.09 o 
 -14   2   6     1682.20     1486.18     26.06 o 
 -12   2   6      630.75      668.94     13.59 o 
 -10   2   6     4477.87     4641.22     72.72 o 
  -8   2   6     1251.26     1247.50     21.47 o 
  -6   2   6     1519.33     1677.19     34.92 o 
  -4   2   6      721.12      723.27     14.82 o 
  -2   2   6     1841.89     2275.65     36.48 o 
   0   2   6       19.42       22.50      2.58 o 
   2   2   6     5597.39     5812.89     89.81 o 
   4   2   6     1563.81     1610.03     26.77 o 
   6   2   6       42.63       86.31      3.87 o 
   8   2   6      116.60      128.92      5.08 o 
  10   2   6    12788.46    13841.05    194.73 o 
  12   2   6     1398.46     1604.90     25.92 o 
  14   2   6     1387.54     1319.65     22.29 o 
  16   2   6      898.60      874.91     16.61 o 
  18   2   6      811.22      780.76     15.79 o 
  20   2   6      147.08      157.59      7.59 o 
  22   2   6      615.87      593.08     28.05 o 
  24   2   6      503.87      480.48     13.42 o 
  26   2   6      155.56      135.66      9.35 o 
  28   2   6      102.04      139.58     14.52 o 
  30   2   6      309.01      257.07     24.58 o 
  32   2   6        5.58       18.20      8.85 o 
  34   2   6      227.32      220.02     18.65 o 
  36   2   6      385.97      353.74     34.26 o 
  38   2   6      228.04      268.41     38.51 o 
 -39   3   6        1.81        7.00     13.87 o 
 -37   3   6      175.96      253.20     17.63 o 
 -35   3   6        3.10       14.55     10.53 o 
 -33   3   6        0.20        2.71      9.39 o 
 -31   3   6        0.49        1.52      8.87 o 
 -29   3   6      524.06      471.00     18.58 o 
 -27   3   6      152.83      177.70     16.81 o 
 -25   3   6     2155.95     2051.44     59.65 o 
 -23   3   6        0.30        1.39      6.85 o 
 -21   3   6       13.73       36.03      6.87 o 
 -19   3   6        3.20        3.93      5.34 o 
 -17   3   6     1478.18     1525.08     32.65 o 
 -15   3   6     3698.42     3939.41     70.48 o 
 -13   3   6      596.48      683.48     16.33 o 
 -11   3   6     3105.71     3403.19     60.72 o 
  -9   3   6    28354.01    31977.72    533.60 o 
  -7   3   6    23919.34    27120.32    453.04 o 
  -5   3   6     5477.74     6613.01    102.61 o 
  -3   3   6     1179.10     1289.85     22.64 o 
  -1   3   6    17680.42    20735.78    315.52 o 
   1   3   6     9895.94    11338.28    173.97 o 
   3   3   6     3686.65     4232.33     61.53 o 
   5   3   6      211.60      237.61      6.84 o 
   7   3   6     1946.54     2314.77     35.38 o 
   9   3   6     1853.56     2136.11     33.25 o 
  11   3   6       14.50       11.05      3.49 o 
  13   3   6      274.55      303.55     11.80 o 
  15   3   6       15.94        4.75      3.91 o 
  17   3   6        7.68        1.20      5.16 o 
  19   3   6     2369.26     2407.03     42.31 o 
  21   3   6     1164.41     1133.88     26.82 o 
  23   3   6      203.23      208.14     12.37 o 
  25   3   6      791.42      764.68     21.84 o 
  27   3   6       67.81       88.23     10.36 o 
  29   3   6        9.68       15.45      9.29 o 
  31   3   6       11.56       -1.48      9.11 o 
  33   3   6       80.40      107.95     12.38 o 
  35   3   6        1.56       -0.27     10.75 o 
  37   3   6        9.34       10.64     10.89 o 
 -36   4   6       29.00       27.29     11.82 o 
 -34   4   6      270.94      238.05     16.89 o 
 -32   4   6       51.16       58.90     11.72 o 
 -30   4   6      192.20      189.81     14.68 o 
 -28   4   6        2.52        3.65      9.15 o 
 -26   4   6      619.33      570.05     20.73 o 
 -24   4   6        9.66        6.76      9.72 o 
 -22   4   6     1890.91     1738.97     41.32 o 
 -20   4   6       23.98       27.98      8.64 o 
 -18   4   6     2833.29     2537.43     55.00 o 
 -16   4   6      236.13      225.68     13.86 o 
 -14   4   6       54.61       57.31      9.00 o 
 -12   4   6      744.81      719.17     21.02 o 
 -10   4   6      774.89      613.65     18.05 o 
  -8   4   6      138.12       98.91      7.99 o 
  -6   4   6      484.24      421.57     12.22 o 
  -4   4   6      885.77      937.67     20.31 o 
  -2   4   6     2381.79     1968.18     37.29 o 
   0   4   6      173.65      202.67      7.50 o 
   2   4   6     4448.66     4252.78     68.05 o 
   4   4   6     1443.72     1436.81     23.76 o 
   6   4   6     1085.62     1163.54     22.13 o 
   8   4   6     2035.66     2041.09     35.37 o 
  10   4   6     1104.43      911.24     19.04 o 
  12   4   6       15.66       19.02      6.20 o 
  14   4   6     1475.91     1326.17     25.87 o 
  16   4   6      609.01      679.21     18.93 o 
  18   4   6     1077.07     1144.52     38.27 o 
  20   4   6       16.20       13.57      7.78 o 
  22   4   6      842.54      779.71     31.92 o 
  24   4   6      243.27      284.21     14.48 o 
  26   4   6      173.35      165.15     12.72 o 
  28   4   6        0.04       13.58      8.96 o 
  30   4   6      215.33      209.01     14.60 o 
  32   4   6        6.64        5.09     10.06 o 
  34   4   6        9.10        8.70     10.64 o 
 -33   5   6       12.42       12.91     10.68 o 
 -31   5   6       75.84       57.95     12.68 o 
 -29   5   6       38.46       42.77     11.78 o 
 -27   5   6       12.06       22.46     10.52 o 
 -25   5   6        2.93       15.64      9.72 o 
 -23   5   6        8.05        6.74      8.78 o 
 -21   5   6      309.87      349.50     17.98 o 
 -19   5   6        3.78        9.56      8.30 o 
 -17   5   6       52.90       45.51      9.51 o 
 -15   5   6      385.04      395.53     16.27 o 
 -13   5   6     2377.98     2109.27     54.91 o 
 -11   5   6      242.53      247.17     12.83 o 
  -9   5   6      643.65      602.32     19.04 o 
  -7   5   6      245.29      249.43     12.30 o 
  -5   5   6      771.25      708.38     20.56 o 
  -3   5   6      821.61      758.85     25.75 o 
  -1   5   6      762.71      685.89     40.76 o 
   1   5   6     1104.79      963.99     29.92 o 
   3   5   6       30.16       22.48      9.17 o 
   5   5   6       36.05       22.24      8.84 o 
   7   5   6      104.41      103.35     11.72 o 
   9   5   6      248.00      208.98     10.08 o 
  11   5   6        7.59       29.33      7.05 o 
  13   5   6      765.86      721.35     21.13 o 
  15   5   6      309.77      334.24     13.93 o 
  17   5   6      459.43      391.63     15.14 o 
  19   5   6      790.99      719.94     21.00 o 
  21   5   6      126.64      120.04     11.18 o 
  23   5   6        0.34       -0.80      8.36 o 
  25   5   6       79.39       68.15     10.76 o 
  27   5   6      158.68      162.41     13.37 o 
  29   5   6       20.94       28.58     15.17 o 
  31   5   6        0.02       10.78     11.95 o 
 -28   6   6       39.36       50.16     12.26 o 
 -26   6   6       10.48        8.38     10.79 o 
 -24   6   6       40.12       19.81     11.02 o 
 -22   6   6        1.94       -1.10      9.54 o 
 -20   6   6        9.29       28.75     18.15 o 
 -18   6   6      122.39      154.16     13.66 o 
 -16   6   6        6.36       13.02      9.58 o 
 -14   6   6       18.62       24.28      9.33 o 
 -12   6   6      323.87      324.36     42.89 o 
 -10   6   6       48.13       78.79     12.55 o 
  -8   6   6        0.98       -2.02     10.46 o 
  -6   6   6      407.98      420.00     20.77 o 
  -4   6   6      894.47      925.66     31.09 o 
  -2   6   6      778.79      694.17     49.08 o 
   0   6   6       24.88       18.92     11.02 o 
   2   6   6      267.19      342.07     30.82 o 
   4   6   6       41.52       54.29     11.75 o 
   6   6   6      149.65      190.18     20.19 o 
   8   6   6       71.20       78.12     16.97 o 
  10   6   6      179.12      215.47     21.81 o 
  12   6   6        2.91       -9.87     15.82 o 
  14   6   6      790.61      675.56     48.27 o 
  16   6   6       50.38       76.56     17.25 o 
  18   6   6       47.28       61.67     11.15 o 
  20   6   6       30.73       31.79     10.63 o 
  22   6   6      461.74      503.13     24.85 o 
  24   6   6      157.12      166.64     15.85 o 
  26   6   6        1.75       13.52     11.10 o 
 -21   7   6        0.82       -3.11     12.60 o 
 -19   7   6       59.04       49.35     24.94 o 
 -17   7   6       61.60       78.82     15.04 o 
 -15   7   6        7.05       -5.14     13.92 o 
 -13   7   6       31.31       35.38     13.57 o 
 -11   7   6       31.41       44.92     13.91 o 
  -9   7   6       37.08       22.69     12.65 o 
  -7   7   6      133.77      116.77     15.34 o 
  -5   7   6       28.01       34.44     12.85 o 
  -3   7   6      143.49      195.38     17.53 o 
  -1   7   6       69.58       63.17     16.56 o 
   1   7   6        0.47        2.40     15.66 o 
   3   7   6       49.32       75.96     19.11 o 
   5   7   6        8.97       35.52     42.51 o 
   7   7   6        2.68      -13.72     16.21 o 
   9   7   6        3.66      -12.34     16.64 o 
  11   7   6       79.91       73.93     40.23 o 
  13   7   6        6.74       23.06     25.75 o 
  15   7   6        2.16       18.50     26.28 o 
  17   7   6       30.63       32.99     28.16 o 
  -8   8   6        9.59       42.91     28.70 o 
  -6   8   6        9.91       80.46     32.72 o 
  -4   8   6      188.75      285.35     40.23 o 
  -2   8   6        9.34       -9.39     26.01 o 
   0   8   6        0.10        5.63     27.09 o 
   2   8   6       30.42       83.41     31.11 o 
   4   8   6      159.93      162.25     36.47 o 
 -41   1   7        3.04        3.12     12.62 o 
 -39   1   7       21.49       32.03     10.54 o 
 -37   1   7      206.11      175.60     12.83 o 
 -35   1   7      110.29      120.06     11.29 o 
 -33   1   7       49.08       54.70      9.40 o 
 -31   1   7      252.17      221.51     11.96 o 
 -29   1   7      539.87      500.11     18.97 o 
 -27   1   7      331.27      337.99     12.14 o 
 -25   1   7      792.80      729.92     17.34 o 
 -23   1   7      191.01      191.97      8.71 o 
 -21   1   7       13.34       17.12      4.79 o 
 -19   1   7      780.60      769.05     16.12 o 
 -17   1   7      994.10      900.31     17.66 o 
 -15   1   7        9.24        9.06      3.80 o 
 -13   1   7       67.11       59.30      4.66 o 
 -11   1   7     3567.44     3699.11     58.47 o 
  -9   1   7    10062.98    10257.32    171.41 o 
  -7   1   7     8832.57     9417.08    144.07 o 
  -5   1   7     1382.55     1529.49     27.47 o 
  -3   1   7     7713.55     8184.39    136.47 o 
  -1   1   7    40260.62    43013.37    709.45 o 
   1   1   7    28994.64    32131.73    533.60 o 
   3   1   7     4838.55     5272.94     89.70 o 
   5   1   7      371.78      422.16     13.83 o 
   7   1   7     8098.53     8736.23    134.15 o 
   9   1   7     4220.41     4574.07     71.74 o 
  11   1   7        2.92       14.54      3.40 o 
  13   1   7       27.89       50.03      5.39 o 
  15   1   7     2262.92     2367.57     36.88 o 
  17   1   7       25.02       24.75      4.27 o 
  19   1   7        1.16        7.79      4.21 o 
  21   1   7        5.97       14.97      4.86 o 
  23   1   7      731.03      661.81     15.37 o 
  25   1   7        0.24        9.57      5.85 o 
  27   1   7       78.07       90.02      7.66 o 
  29   1   7       65.05       99.53      9.09 o 
  31   1   7       57.05       43.55      8.17 o 
  33   1   7        0.77        8.02      7.89 o 
  35   1   7       74.18       91.59     11.52 o 
  37   1   7      320.96      424.84     35.72 o 
  39   1   7        8.65        9.30     20.44 o 
 -40   2   7      224.00      240.60     19.08 o 
 -38   2   7       13.68       11.60      9.84 o 
 -36   2   7       11.86       13.70      9.60 o 
 -34   2   7       13.62       11.32      8.95 o 
 -32   2   7      203.67      207.32     12.70 o 
 -30   2   7      347.05      383.66     15.29 o 
 -28   2   7       73.51       63.42     10.74 o 
 -26   2   7       43.31       59.53      8.21 o 
 -24   2   7       93.30      111.08      8.81 o 
 -22   2   7     6618.37     6650.02    116.22 o 
 -20   2   7      163.41      133.47      6.92 o 
 -18   2   7      423.38      444.66     11.37 o 
 -16   2   7      228.37      239.89      7.96 o 
 -14   2   7    20445.44    22243.49    338.56 o 
 -12   2   7      627.94      712.58     14.20 o 
 -10   2   7     2851.14     3022.62     48.45 o 
  -8   2   7      157.39      182.89      6.92 o 
  -6   2   7    16668.66    17609.34    292.43 o 
  -4   2   7      116.57      149.97      5.85 o 
  -2   2   7     2852.30     2862.49     49.79 o 
   0   2   7      486.65      516.96     11.35 o 
   2   2   7     9214.72     9678.72    148.35 o 
   4   2   7     1272.32     1288.56     22.11 o 
   6   2   7     6821.73     6897.88    117.51 o 
   8   2   7      258.25      310.83      7.70 o 
  10   2   7      961.41     1066.72     22.94 o 
  12   2   7       25.52       27.61      3.71 o 
  14   2   7     9410.04     9285.65    132.78 o 
  16   2   7      578.31      515.34     11.84 o 
  18   2   7      359.19      344.95     10.04 o 
  20   2   7      431.48      394.60     11.44 o 
  22   2   7     4103.00     3700.09     57.24 o 
  24   2   7     1873.82     1798.35     34.32 o 
  26   2   7     1402.02     1250.75     26.62 o 
  28   2   7        0.06       -7.12      7.12 o 
  30   2   7      159.90      168.87     16.08 o 
  32   2   7      180.11      212.93     14.40 o 
  34   2   7       74.86       38.52     10.33 o 
  36   2   7       19.66       28.22     10.86 o 
  38   2   7       10.85        9.75     10.38 o 
 -39   3   7       46.67       76.03     13.68 o 
 -37   3   7      254.57      309.05     19.01 o 
 -35   3   7       85.00      106.93     13.02 o 
 -33   3   7      449.13      459.66     20.38 o 
 -31   3   7       38.88       39.07     10.29 o 
 -29   3   7     1343.70     1274.47     33.82 o 
 -27   3   7       14.45       11.60      9.18 o 
 -25   3   7     2168.89     2132.83     56.24 o 
 -23   3   7       97.04      119.47     10.20 o 
 -21   3   7      165.78      192.95     10.24 o 
 -19   3   7       45.29       72.35      7.11 o 
 -17   3   7     1118.20     1019.90     23.74 o 
 -15   3   7      859.15      857.44     19.65 o 
 -13   3   7     2712.01     2715.17     55.86 o 
 -11   3   7        2.74        8.23      3.79 o 
  -9   3   7        4.71       38.80      5.79 o 
  -7   3   7     6512.89     6693.84    103.97 o 
  -5   3   7    11249.16    11492.31    192.65 o 
  -3   3   7     2106.83     2253.98     37.09 o 
  -1   3   7      259.70      428.80      9.95 o 
   1   3   7     5421.67     5153.15     88.64 o 
   3   3   7     3946.89     3802.59     60.49 o 
   5   3   7     1346.37     1313.87     23.24 o 
   7   3   7       17.24       52.62      4.04 o 
   9   3   7     6614.41     6507.74    101.65 o 
  11   3   7     1136.56      973.55     17.60 o 
  13   3   7     2379.29     2196.63     34.81 o 
  15   3   7        8.31       17.77      4.83 o 
  17   3   7     1709.04     1620.00     33.70 o 
  19   3   7      934.67      791.05     20.89 o 
  21   3   7     3672.65     3606.74     67.37 o 
  23   3   7      299.20      251.77     13.09 o 
  25   3   7       18.72       21.94      8.34 o 
  27   3   7       16.04       30.39      8.84 o 
  29   3   7     1916.19     1784.37     39.69 o 
  31   3   7       19.63       22.58      9.89 o 
  33   3   7       31.97       27.51     10.77 o 
  35   3   7       59.63       56.51     12.25 o 
  37   3   7      597.50      557.37     36.79 o 
 -36   4   7       15.07       19.63     11.64 o 
 -34   4   7       44.83       40.19     11.79 o 
 -32   4   7      241.25      296.51     17.57 o 
 -30   4   7        7.04       13.32      9.46 o 
 -28   4   7      526.99      469.12     19.39 o 
 -26   4   7      662.10      604.01     21.45 o 
 -24   4   7        1.83       -1.16      8.34 o 
 -22   4   7      284.08      287.62     15.75 o 
 -20   4   7      603.75      570.85     19.43 o 
 -18   4   7     3375.93     3009.90     63.61 o 
 -16   4   7      300.80      296.90     13.82 o 
 -14   4   7      368.11      389.75     14.91 o 
 -12   4   7      923.88      871.90     23.26 o 
 -10   4   7     2915.24     2736.09     61.74 o 
  -8   4   7      234.44      234.27     12.54 o 
  -6   4   7      240.20      185.02      9.48 o 
  -4   4   7        0.09        6.47      5.88 o 
  -2   4   7      674.92      570.70     16.74 o 
   0   4   7      161.87      148.48      8.54 o 
   2   4   7      210.55      226.48      8.02 o 
   4   4   7       44.08       70.58      7.00 o 
   6   4   7     1252.14     1160.56     22.03 o 
   8   4   7      237.77      227.50      9.04 o 
  10   4   7      557.27      502.78     13.02 o 
  12   4   7      214.92      226.51     10.54 o 
  14   4   7        0.37        3.91      6.01 o 
  16   4   7      385.17      410.22     14.77 o 
  18   4   7        3.64       13.55      7.67 o 
  20   4   7       40.57       47.96      8.78 o 
  22   4   7       14.25       15.97      8.27 o 
  24   4   7      330.75      340.62     16.79 o 
  26   4   7        1.16        8.57      8.72 o 
  28   4   7       27.37       27.41      9.67 o 
  30   4   7      113.76      178.77     14.05 o 
  32   4   7       80.66       91.82     12.32 o 
  34   4   7       69.82      112.21     13.51 o 
 -33   5   7      111.81      129.56     14.91 o 
 -31   5   7       85.45       62.40     13.43 o 
 -29   5   7      120.85      122.88     13.71 o 
 -27   5   7       57.09       79.79     12.30 o 
 -25   5   7      299.24      352.93     21.06 o 
 -23   5   7       87.19       77.44     11.32 o 
 -21   5   7        8.95        7.42     12.12 o 
 -19   5   7        0.43       -7.88      7.88 o 
 -17   5   7       22.18       13.86      8.47 o 
 -15   5   7       25.89       20.52      8.04 o 
 -13   5   7       12.08       13.06      7.74 o 
 -11   5   7      487.07      462.85     16.80 o 
  -9   5   7       25.73       52.61      8.24 o 
  -7   5   7        1.95       -4.49      6.47 o 
  -5   5   7       83.46      108.69     11.36 o 
  -3   5   7     2235.11     2234.22     63.41 o 
  -1   5   7     1358.84     1348.77     38.36 o 
   1   5   7      625.35      554.83     21.75 o 
   3   5   7       90.27      134.50     13.62 o 
   5   5   7        0.12       -2.92      8.04 o 
   7   5   7     1354.32     1298.68     47.22 o 
   9   5   7       49.81       42.24      7.86 o 
  11   5   7       49.13       48.07      8.25 o 
  13   5   7      152.19      174.28     16.44 o 
  15   5   7      841.39      862.05     25.54 o 
  17   5   7      378.09      347.06     14.59 o 
  19   5   7        0.49        4.03      7.50 o 
  21   5   7        6.92        7.28      7.84 o 
  23   5   7       23.01       63.37     18.53 o 
  25   5   7       44.60       57.31     10.71 o 
  27   5   7       99.22      111.53     12.38 o 
  29   5   7       28.25       61.04     13.40 o 
  31   5   7        5.25       23.96     12.21 o 
 -28   6   7        5.37        2.99     12.78 o 
 -26   6   7        3.15        3.94     10.83 o 
 -24   6   7       64.38       58.62     11.98 o 
 -22   6   7       28.52       48.93     11.12 o 
 -20   6   7       31.01       26.05     10.39 o 
 -18   6   7      251.94      255.09     15.78 o 
 -16   6   7      340.96      324.38     16.80 o 
 -14   6   7       41.71       17.66      9.52 o 
 -12   6   7       24.48       25.47     15.87 o 
 -10   6   7       90.12      126.51     14.00 o 
  -8   6   7       35.46       33.14     11.19 o 
  -6   6   7      621.70      579.60     24.09 o 
  -4   6   7      765.32      743.54     27.49 o 
  -2   6   7      765.04      701.91     26.60 o 
   0   6   7      150.31      206.28     16.12 o 
   2   6   7       57.59       42.52     14.97 o 
   4   6   7        7.59       -6.21     13.01 o 
   6   6   7      351.09      354.22     44.38 o 
   8   6   7        1.04       -3.99     13.62 o 
  10   6   7        0.22       58.08     28.70 o 
  12   6   7      322.42      317.28     25.32 o 
  14   6   7       36.95       72.14     24.14 o 
  16   6   7       81.90       56.30     17.05 o 
  18   6   7        6.10       23.38     15.26 o 
  20   6   7       45.29       44.33     11.50 o 
  22   6   7      500.44      454.17     30.93 o 
  24   6   7        2.24        0.82     10.83 o 
  26   6   7       31.26       62.79     13.53 o 
 -21   7   7       96.33       59.26     18.52 o 
 -19   7   7      202.71      296.50     25.60 o 
 -17   7   7      136.86      136.69     16.71 o 
 -15   7   7        4.90       11.63     12.63 o 
 -13   7   7       46.82       34.91     16.49 o 
 -11   7   7      218.87      216.20     18.58 o 
  -9   7   7      113.10      118.17     15.74 o 
  -7   7   7       50.58       47.02     13.95 o 
  -5   7   7       13.70       32.94     23.33 o 
  -3   7   7      281.56      314.54     35.53 o 
  -1   7   7       35.75       33.11     16.94 o 
   1   7   7       19.53       12.07     15.93 o 
   3   7   7        2.24       -8.39     16.12 o 
   5   7   7        0.82       -6.61     39.02 o 
   7   7   7      188.51      192.31     24.24 o 
   9   7   7       50.33       50.57     19.44 o 
  11   7   7      161.74      189.78     26.01 o 
  13   7   7       68.87       71.28     20.38 o 
  15   7   7      432.01      415.15     45.86 o 
  17   7   7        0.01       59.81     27.36 o 
  19   7   7        0.28       29.23     25.21 o 
  -6   8   7       94.09       89.04     20.49 o 
  -4   8   7       33.10       19.58     27.62 o 
  -2   8   7      192.58      264.16     39.42 o 
   0   8   7        0.83      -12.34     26.28 o 
   2   8   7        3.50       21.19     26.01 o 
 -42   0   8      242.20      335.64     57.12 o 
 -40   0   8       13.96       18.56     12.78 o 
 -38   0   8      231.84      303.70     38.40 o 
 -36   0   8      193.84      225.68     17.55 o 
 -34   0   8      311.50      363.59     36.08 o 
 -32   0   8        7.50        5.60      9.24 o 
 -30   0   8       33.86       36.66     10.08 o 
 -28   0   8     1075.15     1086.59     32.87 o 
 -26   0   8     2686.06     2491.04    108.51 o 
 -24   0   8       74.05       64.61      9.01 o 
 -22   0   8     1935.47     2053.71     51.19 o 
 -20   0   8     1621.41     1614.94     41.08 o 
 -18   0   8      318.60      177.67     10.06 o 
 -16   0   8        6.06        8.81      4.95 o 
 -14   0   8     4947.88     4786.70    106.51 o 
 -12   0   8       33.80       18.35      4.56 o 
 -10   0   8    22551.49    23221.17    498.60 o 
  -8   0   8     4457.76     4762.93    104.70 o 
  -6   0   8   127907.16   140374.80   3556.59 o 
  -4   0   8      759.57      732.71     18.73 o 
  -2   0   8    30198.15    32775.45    701.85 o 
   0   0   8    12006.24    12394.88    266.78 o 
   2   0   8    68847.03    75559.19   1994.16 o 
   4   0   8     1012.44      987.93     28.37 o 
   6   0   8     1924.00     1678.23     39.45 o 
   8   0   8      738.10      714.71     19.59 o 
  10   0   8     1877.31     1804.51     43.17 o 
  12   0   8        3.23       15.47      5.08 o 
  14   0   8      865.01      876.71     27.75 o 
  16   0   8     1456.00     1486.70     39.92 o 
  18   0   8    10015.67    10215.42    224.70 o 
  20   0   8     1947.60     1755.32     45.28 o 
  22   0   8     5947.93     5817.15    169.18 o 
  24   0   8       56.95       59.33     10.41 o 
  26   0   8     2858.75     2711.76     90.62 o 
  28   0   8      706.37      722.01     26.42 o 
  30   0   8      510.32      514.89     24.08 o 
  32   0   8        4.88       -6.13     22.13 o 
  34   0   8      475.63      501.15     31.96 o 
  36   0   8      180.62      219.97     24.08 o 
  38   0   8      193.31      187.46     32.18 o 
 -41   1   8      438.32      393.89     31.17 o 
 -39   1   8        5.11       -2.11      9.60 o 
 -37   1   8      294.05      301.52     29.22 o 
 -35   1   8        1.48       -1.77      8.12 o 
 -33   1   8     1451.04     1386.11     32.41 o 
 -31   1   8      448.17      389.53     14.01 o 
 -29   1   8     1973.53     1898.64     35.81 o 
 -27   1   8      108.43      119.14      8.36 o 
 -25   1   8      283.42      295.60     11.00 o 
 -23   1   8      725.35      733.69     17.22 o 
 -21   1   8     3795.04     3635.23     59.60 o 
 -19   1   8     1083.49     1200.67     22.61 o 
 -17   1   8       29.71       22.64      4.02 o 
 -15   1   8      524.30      537.14     12.06 o 
 -13   1   8     3837.83     3518.25     56.17 o 
 -11   1   8     4568.27     4568.10     71.64 o 
  -9   1   8      339.23      410.89      8.99 o 
  -7   1   8     3131.80     3831.93     59.95 o 
  -5   1   8     1441.19     1703.89     30.49 o 
  -3   1   8     2876.51     4012.93     76.12 o 
  -1   1   8       87.95      113.88      4.54 o 
   1   1   8       59.19       57.30      3.54 o 
   3   1   8     1732.63     1835.34     36.22 o 
   5   1   8    35290.73    38097.32    633.60 o 
   7   1   8     9349.05     9278.98    142.62 o 
   9   1   8     8483.35     9255.00    142.46 o 
  11   1   8      798.17      695.54     17.79 o 
  13   1   8    21985.31    22197.04    337.94 o 
  15   1   8     1436.49     1409.72     36.04 o 
  17   1   8      788.49      806.83     17.15 o 
  19   1   8      112.41      113.95      6.51 o 
  21   1   8     3838.18     3428.29     53.06 o 
  23   1   8       41.98       45.31      6.19 o 
  25   1   8      825.34      748.75     21.08 o 
  27   1   8        2.06        2.45      6.37 o 
  29   1   8      108.40       97.04     15.17 o 
  31   1   8        5.70        9.02      7.93 o 
  33   1   8      527.33      599.83     20.37 o 
  35   1   8       62.71       78.29     13.16 o 
  37   1   8      232.56      246.50     21.41 o 
  39   1   8        2.42       -0.98     14.90 o 
 -40   2   8       14.88       17.01     11.45 o 
 -38   2   8       31.53       30.88     11.81 o 
 -36   2   8       10.51        6.66     10.39 o 
 -34   2   8       87.96      106.49     11.36 o 
 -32   2   8      106.28      137.66     11.44 o 
 -30   2   8       73.40       76.55      9.99 o 
 -28   2   8       69.96       79.22      9.29 o 
 -26   2   8     5409.10     5432.60     97.32 o 
 -24   2   8       27.84       34.92      7.08 o 
 -22   2   8     2842.48     2756.73     51.90 o 
 -20   2   8       14.89        9.22      4.40 o 
 -18   2   8      342.03      338.86     16.29 o 
 -16   2   8       54.30       52.64      4.57 o 
 -14   2   8     1286.25     1090.02     20.19 o 
 -12   2   8       62.66       39.33      3.67 o 
 -10   2   8      318.64      413.32      9.54 o 
  -8   2   8      458.66      480.56     11.63 o 
  -6   2   8      705.61      984.47     34.95 o 
  -4   2   8       36.93       49.78      7.90 o 
  -2   2   8      804.27      812.05     30.20 o 
   0   2   8      334.63      320.71      7.64 o 
   2   2   8    10419.46    12558.17    203.24 o 
   4   2   8       60.07      116.41      4.77 o 
   6   2   8      541.57      549.45     12.85 o 
   8   2   8        0.69        2.90      2.84 o 
  10   2   8     4318.70     5479.27     86.13 o 
  12   2   8      845.89      672.84     13.36 o 
  14   2   8      595.75      516.91     11.71 o 
  16   2   8       11.06        8.40      3.95 o 
  18   2   8     1236.96     1155.62     21.14 o 
  20   2   8     4458.42     4113.84     67.99 o 
  22   2   8     2666.18     2489.26     44.29 o 
  24   2   8     1234.11     1114.25     25.12 o 
  26   2   8      355.49      343.61     14.16 o 
  28   2   8      436.26      411.80     16.57 o 
  30   2   8        0.48       -6.77      8.58 o 
  32   2   8      160.63      136.72     17.04 o 
  34   2   8       42.24       21.89     10.21 o 
  36   2   8       48.22       49.82     14.36 o 
  38   2   8        0.62       22.16     28.11 o 
 -39   3   8      210.58      209.26     17.39 o 
 -37   3   8      197.87      269.02     18.24 o 
 -35   3   8      111.22      143.63     16.34 o 
 -33   3   8      111.66      113.60     13.10 o 
 -31   3   8        6.42        1.03      9.09 o 
 -29   3   8       12.50       22.29      9.28 o 
 -27   3   8      101.47       79.95     11.15 o 
 -25   3   8      530.11      567.65     20.38 o 
 -23   3   8     1398.03     1383.87     34.39 o 
 -21   3   8      393.12      420.34     16.32 o 
 -19   3   8      863.74      925.66     24.57 o 
 -17   3   8       38.51       41.71      7.06 o 
 -15   3   8      165.31      112.25      6.93 o 
 -13   3   8       17.70       16.93      4.42 o 
 -11   3   8      264.13      280.23      9.28 o 
  -9   3   8      229.46      226.83      7.86 o 
  -7   3   8     1778.27     1699.74     31.93 o 
  -5   3   8      697.37      859.83     18.22 o 
  -3   3   8     3657.20     4158.49     65.70 o 
  -1   3   8      311.83      406.14      9.55 o 
   1   3   8      440.43      394.82      9.56 o 
   3   3   8      307.62      325.08      9.20 o 
   5   3   8      184.99      202.84      7.03 o 
   7   3   8      137.38      147.39      6.03 o 
   9   3   8      683.80      838.20     15.58 o 
  11   3   8     1254.49     1237.87     22.03 o 
  13   3   8       19.48       17.69      4.72 o 
  15   3   8      545.58      516.78     13.54 o 
  17   3   8     1321.74     1266.81     28.03 o 
  19   3   8     1134.69     1059.15     25.30 o 
  21   3   8      368.13      383.67     19.59 o 
  23   3   8        7.75        9.96      7.73 o 
  25   3   8       60.99       49.92      9.00 o 
  27   3   8       98.50      103.02     10.95 o 
  29   3   8        6.71       19.45      9.06 o 
  31   3   8       25.82       40.85     10.46 o 
  33   3   8      113.32      167.13     15.08 o 
  35   3   8       47.18       48.90     12.34 o 
 -36   4   8        3.41        1.77     11.12 o 
 -34   4   8       76.55       80.09     13.22 o 
 -32   4   8       20.12       21.12     11.26 o 
 -30   4   8       14.40       29.23     18.54 o 
 -28   4   8       18.46       26.97     10.24 o 
 -26   4   8        0.97        7.04      9.10 o 
 -24   4   8       74.39       68.02     10.45 o 
 -22   4   8      365.61      437.27     59.96 o 
 -20   4   8       16.92       13.41      8.03 o 
 -18   4   8     1227.96     1007.94     27.11 o 
 -16   4   8        4.86        4.41      6.81 o 
 -14   4   8      601.06      462.24     16.16 o 
 -12   4   8      166.07      141.01     10.20 o 
 -10   4   8      134.19      132.53     17.04 o 
  -8   4   8       14.23       19.97      9.52 o 
  -6   4   8     1633.58     1510.67     33.91 o 
  -4   4   8      618.68      570.42     21.56 o 
  -2   4   8      100.58      141.68      8.65 o 
   0   4   8        0.79       -2.61      3.95 o 
   2   4   8     3912.90     4019.20     70.86 o 
   4   4   8      643.88      645.49     14.33 o 
   6   4   8      255.07      302.64     20.07 o 
   8   4   8      162.29      125.26      6.85 o 
  10   4   8     1154.52     1132.05     24.88 o 
  12   4   8      321.18      254.53     11.20 o 
  14   4   8      133.73      101.53      9.94 o 
  16   4   8       66.65       64.99      8.34 o 
  18   4   8      553.79      486.96     20.16 o 
  20   4   8      216.42      202.77     12.16 o 
  22   4   8       12.55        8.42      8.38 o 
  24   4   8       19.96       22.42      8.81 o 
  26   4   8      160.42      170.38     13.12 o 
  28   4   8      215.41      207.31     16.04 o 
  30   4   8      425.52      454.17     19.21 o 
  32   4   8       70.99       74.87     12.04 o 
  34   4   8       99.93      141.66     23.23 o 
 -33   5   8       17.15       20.90     13.63 o 
 -31   5   8      257.60      260.93     17.70 o 
 -29   5   8        4.32       -2.38     10.04 o 
 -27   5   8      208.70      212.72     15.63 o 
 -25   5   8       36.03       41.21     10.37 o 
 -23   5   8       94.86       79.39     11.36 o 
 -21   5   8       29.83       28.40      9.55 o 
 -19   5   8      100.92       85.85     13.22 o 
 -17   5   8       69.99       63.73      9.57 o 
 -15   5   8       27.93       29.05      8.56 o 
 -13   5   8      378.86      339.27     15.10 o 
 -11   5   8      291.32      307.16     14.26 o 
  -9   5   8      383.43      362.52     14.78 o 
  -7   5   8      635.30      594.49     18.93 o 
  -5   5   8      833.50      801.66     22.58 o 
  -3   5   8     6977.73     6925.31    134.78 o 
  -1   5   8      941.36     1006.18     32.60 o 
   1   5   8      754.99      689.76     24.47 o 
   3   5   8        0.25       15.76      8.96 o 
   5   5   8     1607.05     1546.49     53.38 o 
   7   5   8      140.85      153.16     28.96 o 
   9   5   8      104.54       79.74     10.67 o 
  11   5   8        7.84       10.57      7.21 o 
  13   5   8      355.75      366.65     16.00 o 
  15   5   8      375.47      335.99     18.11 o 
  17   5   8       43.97       31.17      9.16 o 
  19   5   8       68.87       82.21     12.06 o 
  21   5   8       30.65       33.75      8.79 o 
  23   5   8        9.61       23.31      9.13 o 
  25   5   8        0.29       -1.27      9.14 o 
  27   5   8       17.07       24.88     11.15 o 
  29   5   8        4.99       10.04     10.58 o 
 -28   6   8        1.90       -1.57     11.27 o 
 -26   6   8      216.52      190.10     18.67 o 
 -24   6   8       25.30       31.23     11.18 o 
 -22   6   8        3.48       11.87      9.99 o 
 -20   6   8       23.16        8.95     10.02 o 
 -18   6   8      972.74      824.61     26.37 o 
 -16   6   8       20.37       27.35     10.08 o 
 -14   6   8      181.62      193.19     13.83 o 
 -12   6   8       25.33        9.10     10.62 o 
 -10   6   8      288.37      354.97     19.82 o 
  -8   6   8      239.00      254.12     17.44 o 
  -6   6   8        0.62        5.63     10.14 o 
  -4   6   8       31.25       40.82     11.62 o 
  -2   6   8      378.21      391.86     26.55 o 
   0   6   8       12.39      -11.29     15.55 o 
   2   6   8       69.84       49.49     15.64 o 
   4   6   8       14.04       17.38     14.59 o 
   6   6   8       83.43      101.33     21.72 o 
   8   6   8        1.99      -12.67     12.67 o 
  10   6   8      131.74      117.38     18.75 o 
  12   6   8      118.19      130.00     19.70 o 
  14   6   8      184.31      193.63     29.77 o 
  16   6   8        2.99        4.86     13.74 o 
  18   6   8       28.43       37.26     16.68 o 
  20   6   8       48.73       44.32     10.88 o 
  22   6   8      149.39      151.36     14.87 o 
  24   6   8       49.95       88.43     13.67 o 
 -21   7   8        2.66       10.75     13.30 o 
 -19   7   8      207.84      275.78     25.01 o 
 -17   7   8       15.33       22.41     19.43 o 
 -15   7   8        3.08        2.43     12.92 o 
 -13   7   8       28.68       25.02     14.16 o 
 -11   7   8       23.58       36.65     13.64 o 
  -9   7   8        0.36       -1.22     17.16 o 
  -7   7   8        5.12       10.05     15.01 o 
  -5   7   8      302.06      272.96     63.83 o 
  -3   7   8       21.34       36.51     17.30 o 
  -1   7   8      115.14       99.34     19.55 o 
   1   7   8       11.64       24.50     16.87 o 
   3   7   8       85.31      110.35     21.13 o 
   5   7   8        2.64       -1.24     16.78 o 
   7   7   8        5.96       21.90     17.82 o 
   9   7   8       55.54       68.57     19.57 o 
  11   7   8      142.93      147.66     22.76 o 
  13   7   8       78.80      131.34     22.66 o 
  15   7   8        0.14        0.41     22.13 o 
  17   7   8        1.07       32.24     19.72 o 
  -4   8   8      135.14      105.49     20.77 o 
  -2   8   8      102.04      164.26     34.86 o 
   0   8   8       22.75      -23.60     23.60 o 
 -41   1   9       63.60       50.81     14.69 o 
 -39   1   9        0.60        8.02      9.71 o 
 -37   1   9      238.08      218.85     26.17 o 
 -35   1   9       26.53       25.63      9.01 o 
 -33   1   9      781.21      732.94     26.82 o 
 -31   1   9      215.31      230.37     11.24 o 
 -29   1   9      373.28      381.19     13.26 o 
 -27   1   9      267.64      285.24     15.60 o 
 -25   1   9     3370.11     3312.14     55.92 o 
 -23   1   9     1707.43     1609.30     40.43 o 
 -21   1   9        9.69       13.49      4.73 o 
 -19   1   9      322.46      258.93      8.79 o 
 -17   1   9     4186.51     4392.31     70.24 o 
 -15   1   9     1071.58      967.26     20.41 o 
 -13   1   9      514.52      549.13     11.86 o 
 -11   1   9     1474.62     1403.79     24.18 o 
  -9   1   9     1017.71      984.85     17.65 o 
  -7   1   9      577.95      698.61     13.05 o 
  -5   1   9      891.22      823.93     16.45 o 
  -3   1   9    11889.07    12381.23    205.84 o 
  -1   1   9      223.69      192.12     10.59 o 
   1   1   9     2592.35     2756.58     48.44 o 
   3   1   9      159.71      175.13      6.72 o 
   5   1   9        3.64       13.69      3.54 o 
   7   1   9     2670.05     2943.03     52.31 o 
   9   1   9     4906.62     4802.93     75.70 o 
  11   1   9      250.24      245.35      9.48 o 
  13   1   9     8087.24     8687.69    134.90 o 
  15   1   9     1568.18     1730.44     37.39 o 
  17   1   9        3.19        6.18      4.26 o 
  19   1   9      165.42      170.36     13.19 o 
  21   1   9     3180.49     3025.73     51.64 o 
  23   1   9       63.72       86.15      8.57 o 
  25   1   9      461.30      454.63     15.82 o 
  27   1   9      320.65      269.34     13.20 o 
  29   1   9      482.18      472.14     18.93 o 
  31   1   9       10.70       28.59      8.54 o 
  33   1   9        3.83       17.55     12.31 o 
  35   1   9      193.83      222.80     24.00 o 
  37   1   9      347.20      444.58     49.04 o 
 -40   2   9      127.58      129.94     15.15 o 
 -38   2   9      131.91      151.52     15.08 o 
 -36   2   9      145.65      136.94     16.65 o 
 -34   2   9      618.65      573.11     21.70 o 
 -32   2   9       16.41       19.38      9.83 o 
 -30   2   9      545.96      522.21     17.61 o 
 -28   2   9     1446.91     1360.90     30.76 o 
 -26   2   9      442.75      413.31     15.00 o 
 -24   2   9        5.56        6.71      6.20 o 
 -22   2   9      819.97      816.11     20.18 o 
 -20   2   9     1092.88      948.40     19.72 o 
 -18   2   9      220.58      257.15      9.63 o 
 -16   2   9      428.98      544.94     12.45 o 
 -14   2   9     2572.96     2438.85     40.41 o 
 -12   2   9      100.76      145.45      8.68 o 
 -10   2   9    11495.29    13147.01    219.81 o 
  -8   2   9     2856.55     3312.73     57.89 o 
  -6   2   9      116.72       82.66      5.43 o 
  -4   2   9      570.11      471.27     11.38 o 
  -2   2   9    12644.04    14005.03    233.19 o 
   0   2   9     1887.30     2006.62     32.84 o 
   2   2   9      396.54      452.77     13.41 o 
   4   2   9      767.75      718.59     15.83 o 
   6   2   9     1862.36     1666.19     31.49 o 
   8   2   9     2882.69     3022.27     48.93 o 
  10   2   9     1001.82     1023.66     19.28 o 
  12   2   9     1831.04     1724.81     30.14 o 
  14   2   9      518.28      455.94     11.65 o 
  16   2   9      837.24      764.12     36.09 o 
  18   2   9      973.09      887.69     19.49 o 
  20   2   9     2568.82     2471.83     43.65 o 
  22   2   9      366.14      410.99     13.69 o 
  24   2   9     1056.13     1014.73     22.95 o 
  26   2   9      210.93      186.92     10.71 o 
  28   2   9       84.46       89.24     10.18 o 
  30   2   9       77.56       81.20     13.38 o 
  32   2   9      192.73      191.92     32.52 o 
  34   2   9        8.67       13.57     11.33 o 
  36   2   9      176.77      120.77     23.10 o 
 -39   3   9        2.26        9.62     11.40 o 
 -37   3   9       74.07      120.78     14.58 o 
 -35   3   9        3.13       -1.85     10.32 o 
 -33   3   9      235.92      219.63     16.45 o 
 -31   3   9      251.88      232.13     15.57 o 
 -29   3   9       62.00       75.53     11.32 o 
 -27   3   9      674.13      684.54     42.93 o 
 -25   3   9      244.53      249.13     14.67 o 
 -23   3   9     1917.50     1723.63     42.89 o 
 -21   3   9        0.73       22.17     16.12 o 
 -19   3   9     1108.92     1067.39     27.38 o 
 -17   3   9      994.46     1026.78     26.00 o 
 -15   3   9      277.84      250.72     11.69 o 
 -13   3   9      767.23      742.21     19.87 o 
 -11   3   9      699.97      584.70     17.78 o 
  -9   3   9      526.45      459.68     11.85 o 
  -7   3   9      165.63      107.17      5.68 o 
  -5   3   9      232.47      218.17      7.97 o 
  -3   3   9     1494.73     1396.57     27.04 o 
  -1   3   9       51.46       75.40      4.25 o 
   1   3   9     2651.91     2316.13     38.34 o 
   3   3   9      432.79      412.87     10.04 o 
   5   3   9     4234.35     3975.52     63.54 o 
   7   3   9      671.67      731.48     14.90 o 
   9   3   9     4630.30     4354.14     76.98 o 
  11   3   9      174.23      188.68      8.51 o 
  13   3   9     1458.80     1373.60     25.99 o 
  15   3   9      148.43      150.17      7.99 o 
  17   3   9     3237.32     3179.04     53.95 o 
  19   3   9        5.53        8.00      7.26 o 
  21   3   9     1868.01     1717.36     36.67 o 
  23   3   9      303.65      326.51     14.55 o 
  25   3   9        0.60        9.10      7.87 o 
  27   3   9       77.91      121.84     11.60 o 
  29   3   9      668.99      689.52     22.11 o 
  31   3   9       14.98       26.00      9.98 o 
  33   3   9      319.54      357.03     20.59 o 
  35   3   9       45.83       71.42     15.66 o 
 -36   4   9       15.37       25.98     12.00 o 
 -34   4   9        2.69       -7.46     11.65 o 
 -32   4   9        0.66       -1.06     10.10 o 
 -30   4   9      333.73      324.90     45.29 o 
 -28   4   9       31.86       24.70     10.48 o 
 -26   4   9      716.74      641.19     22.15 o 
 -24   4   9       14.95       23.98      9.15 o 
 -22   4   9       36.14       48.73      9.48 o 
 -20   4   9       18.07       22.29      8.03 o 
 -18   4   9     1397.23     1228.08     31.41 o 
 -16   4   9      377.25      321.75     14.37 o 
 -14   4   9      137.85      134.03     13.10 o 
 -12   4   9      543.14      516.73     17.52 o 
 -10   4   9     1232.30     1080.51     27.04 o 
  -8   4   9      121.43      104.61      8.35 o 
  -6   4   9     1652.81     1570.54     35.19 o 
  -4   4   9      230.57      236.87     10.93 o 
  -2   4   9      321.90      285.17     11.71 o 
   0   4   9      578.72      556.65     14.42 o 
   2   4   9     5283.82     5303.41    102.61 o 
   4   4   9      547.58      515.64     16.68 o 
   6   4   9      765.39      722.88     19.72 o 
   8   4   9      509.45      399.77     14.46 o 
  10   4   9       15.99       19.88      6.69 o 
  12   4   9        0.77       -3.83      5.69 o 
  14   4   9      413.79      403.04     14.16 o 
  16   4   9     1317.33     1172.94     27.15 o 
  18   4   9     2192.26     2048.46     51.68 o 
  20   4   9      293.07      257.35     13.30 o 
  22   4   9        5.86        8.71      7.83 o 
  24   4   9      364.82      340.58     18.56 o 
  26   4   9      174.29      177.72     13.03 o 
  28   4   9      322.23      350.50     17.11 o 
  30   4   9      223.87      225.55     16.06 o 
  32   4   9       22.87       24.98     10.51 o 
 -33   5   9      109.40      115.97     19.86 o 
 -31   5   9        1.66       14.07     11.50 o 
 -29   5   9       14.98       -0.03     10.32 o 
 -27   5   9      333.77      323.41     18.17 o 
 -25   5   9       79.33       61.83     11.41 o 
 -23   5   9      123.00      116.64     12.71 o 
 -21   5   9       72.18       80.56     11.36 o 
 -19   5   9      426.61      399.80     17.68 o 
 -17   5   9      118.05      108.67     11.08 o 
 -15   5   9       24.06        3.99      7.60 o 
 -13   5   9        0.16       -2.41      7.03 o 
 -11   5   9       17.93        9.49      7.31 o 
  -9   5   9       81.20       60.94     11.26 o 
  -7   5   9       69.36       68.08      8.65 o 
  -5   5   9     1324.73     1373.64     33.07 o 
  -3   5   9     1258.42     1244.12     30.77 o 
  -1   5   9      867.00      804.67     27.13 o 
   1   5   9       43.20       55.93     13.91 o 
   3   5   9       58.13      103.62     19.44 o 
   5   5   9     1102.76     1061.99     46.26 o 
   7   5   9      259.48      217.87     20.46 o 
   9   5   9      443.06      442.89     19.85 o 
  11   5   9       97.04       88.18     11.76 o 
  13   5   9       54.09       45.47     10.59 o 
  15   5   9      253.61      291.60     20.67 o 
  17   5   9     1109.78      997.86     28.44 o 
  19   5   9        7.21       23.45      9.11 o 
  21   5   9       11.59       11.34      9.50 o 
  23   5   9      181.23      252.80     26.13 o 
  25   5   9       26.07       36.11     11.64 o 
  27   5   9       14.39       18.70     11.86 o 
  29   5   9        0.41       -1.06     10.79 o 
 -28   6   9       67.21       68.58     13.52 o 
 -26   6   9      222.18      237.40     20.43 o 
 -24   6   9      131.66      140.98     16.61 o 
 -22   6   9       98.83       94.91     13.00 o 
 -20   6   9       90.73       91.43     12.38 o 
 -18   6   9       89.31       96.41     12.68 o 
 -16   6   9      381.62      396.26     21.10 o 
 -14   6   9        0.25       -0.81      9.14 o 
 -12   6   9       16.97       25.35     11.25 o 
 -10   6   9      154.73      202.25     16.27 o 
  -8   6   9        5.07       11.31     10.71 o 
  -6   6   9       47.57       40.56     11.61 o 
  -4   6   9       36.45       45.48     15.26 o 
  -2   6   9       79.58      103.62     17.35 o 
   0   6   9      428.94      405.14     27.21 o 
   2   6   9      671.43      601.44     31.66 o 
   4   6   9        3.14       16.40     14.62 o 
   6   6   9      308.77      312.74     24.74 o 
   8   6   9        1.85       -7.08     18.10 o 
  10   6   9      680.06      628.63     32.52 o 
  12   6   9      109.06       87.40     18.45 o 
  14   6   9       18.15       23.60     14.98 o 
  16   6   9        0.40      -14.08     14.08 o 
  18   6   9        0.14        3.83     16.55 o 
  20   6   9        0.30        5.75     11.53 o 
  22   6   9      183.91      237.98     29.99 o 
  24   6   9       35.19       75.46     15.84 o 
 -21   7   9        1.55        2.23     13.31 o 
 -19   7   9      245.29      285.14     26.07 o 
 -17   7   9       36.46       58.67     15.19 o 
 -15   7   9       65.74       53.68     14.75 o 
 -13   7   9       14.92        8.15     13.40 o 
 -11   7   9      324.00      318.20     26.25 o 
  -9   7   9       35.39       12.90     15.79 o 
  -7   7   9      684.16      537.07     31.67 o 
  -5   7   9      207.38      171.77     22.09 o 
  -3   7   9       76.91      130.40     20.16 o 
  -1   7   9       35.08       23.27     16.57 o 
   1   7   9       65.09       66.59     19.44 o 
   3   7   9       21.17       31.40     18.49 o 
   5   7   9       24.37       -2.68     17.62 o 
   7   7   9       10.82       39.85     19.18 o 
   9   7   9       92.97       88.74     20.75 o 
  11   7   9       23.58       60.00     20.65 o 
  13   7   9        0.01       -9.16     17.10 o 
  15   7   9        5.34        9.63     18.38 o 
  17   7   9      106.60       72.23     21.80 o 
 -42   0  10      229.86      273.25     27.29 o 
 -40   0  10       17.63       17.50     12.92 o 
 -38   0  10       95.82       80.36     14.18 o 
 -36   0  10       53.90       56.26     12.67 o 
 -34   0  10     2157.51     2069.61     55.94 o 
 -32   0  10       11.30        2.54      9.68 o 
 -30   0  10     1496.53     1422.93     40.93 o 
 -28   0  10       16.75       29.81      9.51 o 
 -26   0  10     1966.63     1950.83     50.50 o 
 -24   0  10       57.61       54.73      9.23 o 
 -22   0  10     6213.48     6348.36    142.48 o 
 -20   0  10      230.78      269.30     16.07 o 
 -18   0  10      364.98      286.84     12.76 o 
 -16   0  10       49.97       46.89      6.52 o 
 -14   0  10    13962.08    14645.68    348.04 o 
 -12   0  10        0.56       -2.21      3.86 o 
 -10   0  10    14825.87    14805.77    319.58 o 
  -8   0  10     6563.34     6749.38    179.02 o 
  -6   0  10    11848.29    11025.77    262.95 o 
  -4   0  10    27227.70    31225.02    669.05 o 
  -2   0  10    97780.98   104693.97   2241.91 o 
   0   0  10    69542.45    77710.55   1662.38 o 
   2   0  10    12891.26    13711.07    295.36 o 
   4   0  10       39.67       28.61      4.16 o 
   6   0  10     5983.18     6339.94    157.40 o 
   8   0  10     3690.12     3065.99     74.45 o 
  10   0  10        2.60        3.88      4.30 o 
  12   0  10     7069.49     7016.78    240.67 o 
  14   0  10      170.95      172.60     17.79 o 
  16   0  10       10.80       13.15      6.22 o 
  18   0  10        2.05       13.05      6.91 o 
  20   0  10    12578.89    12074.20    265.60 o 
  22   0  10     1993.45     1859.31     48.82 o 
  24   0  10     1069.68      948.23     35.04 o 
  26   0  10      250.30      272.51     21.53 o 
  28   0  10     1931.72     1886.22     64.92 o 
  30   0  10      207.25      193.94     20.99 o 
  32   0  10      832.63      866.13     40.08 o 
  34   0  10       53.48       56.35     17.98 o 
  36   0  10      265.83      258.28     26.15 o 
  38   0  10        9.46       37.76     19.62 o 
 -41   1  10      146.50      167.24     15.74 o 
 -39   1  10        2.42        3.29      9.48 o 
 -37   1  10      143.56      148.45     15.84 o 
 -35   1  10      128.83      120.02     11.11 o 
 -33   1  10      198.50      200.36     13.41 o 
 -31   1  10      355.03      321.07     17.02 o 
 -29   1  10     1411.97     1358.95     27.93 o 
 -27   1  10     1916.74     1750.60     38.98 o 
 -25   1  10      129.28      126.03      9.63 o 
 -23   1  10     1124.80     1063.24     21.69 o 
 -21   1  10     2136.44     2042.08     35.81 o 
 -19   1  10      214.05      159.62      8.82 o 
 -17   1  10       95.26       93.42      8.96 o 
 -15   1  10    16359.57    16534.49    252.86 o 
 -13   1  10     1783.50     1647.69     28.30 o 
 -11   1  10      365.57      524.83     11.23 o 
  -9   1  10       21.84       40.83      3.38 o 
  -7   1  10      225.05      246.17      8.07 o 
  -5   1  10        6.31       13.94      3.75 o 
  -3   1  10     6447.01     7105.12    119.58 o 
  -1   1  10      134.01      157.98      7.46 o 
   1   1  10    10292.30    10927.25    183.74 o 
   3   1  10      301.87      296.71      8.71 o 
   5   1  10    13042.09    13695.03    232.76 o 
   7   1  10       39.74       56.83      4.82 o 
   9   1  10     4267.36     4303.45     68.30 o 
  11   1  10       31.28       36.56      4.05 o 
  13   1  10    17154.11    17720.93    270.81 o 
  15   1  10      402.20      433.70     15.07 o 
  17   1  10     4024.81     3585.98    109.26 o 
  19   1  10      808.12      798.37     20.11 o 
  21   1  10      355.44      356.10     14.14 o 
  23   1  10      286.97      305.97     21.94 o 
  25   1  10      771.45      682.50     19.70 o 
  27   1  10      535.81      504.28     18.23 o 
  29   1  10       47.08       64.42      9.33 o 
  31   1  10      302.57      316.52     17.86 o 
  33   1  10      396.80      419.50     20.83 o 
  35   1  10      151.33      188.36     16.86 o 
  37   1  10       34.57       71.75     16.24 o 
 -40   2  10       90.08      102.74     13.97 o 
 -38   2  10      119.82      124.16     14.32 o 
 -36   2  10       27.51       39.42     11.61 o 
 -34   2  10       66.92       69.58     11.88 o 
 -32   2  10        6.20        8.38      9.40 o 
 -30   2  10       73.29      113.37     25.45 o 
 -28   2  10       80.89       93.76     11.14 o 
 -26   2  10       50.48       59.95      8.32 o 
 -24   2  10      243.17      272.22     11.93 o 
 -22   2  10       31.16       25.18      6.34 o 
 -20   2  10        0.19        0.08      4.18 o 
 -18   2  10       11.68       22.44      4.35 o 
 -16   2  10        4.26        4.84      4.03 o 
 -14   2  10     3195.77     3533.62     56.97 o 
 -12   2  10     5179.65     5863.85     91.71 o 
 -10   2  10      307.78      403.69     10.92 o 
  -8   2  10       27.91       24.81      3.81 o 
  -6   2  10     1014.08      857.63     20.51 o 
  -4   2  10      420.60      349.40     10.25 o 
  -2   2  10     8942.49    10080.58    205.08 o 
   0   2  10     1060.46     1020.99     18.17 o 
   2   2  10     1017.92     1000.93     20.26 o 
   4   2  10      156.85      123.77      5.98 o 
   6   2  10      674.97      727.60     16.37 o 
   8   2  10     1639.05     1945.19     36.65 o 
  10   2  10       72.10       81.46      6.59 o 
  12   2  10       90.75       64.60      7.00 o 
  14   2  10       46.06       35.01      5.55 o 
  16   2  10        0.01       -0.35      4.81 o 
  18   2  10       31.42       46.01      6.98 o 
  20   2  10     2389.41     2348.65     46.27 o 
  22   2  10      700.18      640.61     25.38 o 
  24   2  10      278.69      235.80     19.79 o 
  26   2  10       29.40       12.25      7.58 o 
  28   2  10       30.89       63.44     11.11 o 
  30   2  10       80.71       78.35     12.15 o 
  32   2  10      171.02      181.17     27.87 o 
  34   2  10        6.78        0.69     13.58 o 
  36   2  10       31.20       12.68     13.38 o 
 -39   3  10       74.64       71.37     14.13 o 
 -37   3  10       17.78       24.81     11.59 o 
 -35   3  10      278.67      242.79     16.64 o 
 -33   3  10       18.87        3.31     10.19 o 
 -31   3  10      235.14      252.32     18.17 o 
 -29   3  10        1.04       14.38      9.41 o 
 -27   3  10     5838.17     5450.40    127.76 o 
 -25   3  10      245.05      257.03     14.57 o 
 -23   3  10     3598.35     3473.80     72.70 o 
 -21   3  10      243.79      225.19     12.75 o 
 -19   3  10      555.99      507.16     17.48 o 
 -17   3  10      263.58      291.98     13.06 o 
 -15   3  10       23.94       34.74      6.59 o 
 -13   3  10       42.63       40.40      6.22 o 
 -11   3  10      146.01      164.54     10.45 o 
  -9   3  10      312.26      282.89     11.59 o 
  -7   3  10      113.25      178.48      7.34 o 
  -5   3  10      506.62      447.14     14.70 o 
  -3   3  10      283.93      205.95      7.78 o 
  -1   3  10       20.94       28.80      4.10 o 
   1   3  10        7.37        7.91      3.24 o 
   3   3  10      781.33      719.60     14.62 o 
   5   3  10     1491.04     1658.63     28.75 o 
   7   3  10       41.65       51.30      5.25 o 
   9   3  10      153.44      198.01      8.47 o 
  11   3  10      200.12      203.64      9.07 o 
  13   3  10      250.04      201.31      9.41 o 
  15   3  10       36.99       44.06      6.44 o 
  17   3  10      176.85      163.15     11.34 o 
  19   3  10      311.56      381.75     16.39 o 
  21   3  10      527.35      520.61     19.17 o 
  23   3  10      211.76      182.10     13.74 o 
  25   3  10        0.42       -3.56      8.22 o 
  27   3  10        0.02        1.29      9.16 o 
  29   3  10       24.74       26.10     10.89 o 
  31   3  10        3.29        8.56     10.79 o 
  33   3  10       36.74       51.52     13.18 o 
  35   3  10        4.87        3.56     11.61 o 
 -36   4  10        0.04       -3.16     11.33 o 
 -34   4  10        5.85       -1.45     14.55 o 
 -32   4  10      213.42      212.71     16.08 o 
 -30   4  10        1.03        7.41     10.56 o 
 -28   4  10       90.20      117.71     12.92 o 
 -26   4  10       84.93       71.63     11.05 o 
 -24   4  10       38.69       46.77     11.49 o 
 -22   4  10        6.91        5.21      8.04 o 
 -20   4  10      746.42      652.85     20.91 o 
 -18   4  10     1200.23     1157.45     29.85 o 
 -16   4  10      109.87       94.33      9.78 o 
 -14   4  10       30.77       47.39      7.87 o 
 -12   4  10     1677.93     1674.31     38.26 o 
 -10   4  10     2362.07     2448.02     69.17 o 
  -8   4  10      604.16      545.05     17.11 o 
  -6   4  10      701.90      545.03     16.79 o 
  -4   4  10      102.79       74.34      7.45 o 
  -2   4  10        2.12        7.79      5.45 o 
   0   4  10      242.51      242.40     11.26 o 
   2   4  10      285.26      246.43     13.59 o 
   4   4  10       19.64       20.12      6.06 o 
   6   4  10       27.66       48.43      6.75 o 
   8   4  10      332.42      280.49     19.84 o 
  10   4  10       28.46       28.95      9.73 o 
  12   4  10      487.10      431.54     16.04 o 
  14   4  10      790.74      814.16     30.08 o 
  16   4  10        6.67       16.88      8.40 o 
  18   4  10     1392.79     1327.84     34.26 o 
  20   4  10      134.50      138.34     12.52 o 
  22   4  10       17.33       13.98      7.99 o 
  24   4  10        0.61       -1.94      9.10 o 
  26   4  10      350.04      340.90     23.60 o 
  28   4  10      296.70      346.81     34.41 o 
  30   4  10        6.40       20.46     11.47 o 
  32   4  10       34.04       13.55     12.15 o 
 -33   5  10        6.84        5.52     11.59 o 
 -31   5  10       64.56       57.54     12.93 o 
 -29   5  10        5.44       -2.76     10.65 o 
 -27   5  10       29.38       36.32     11.05 o 
 -25   5  10      112.26      108.13     15.60 o 
 -23   5  10      134.43      162.44     15.92 o 
 -21   5  10       74.16       58.35     10.43 o 
 -19   5  10      150.45      133.20     13.93 o 
 -17   5  10       44.90       23.13     10.80 o 
 -15   5  10      188.19      114.98     10.80 o 
 -13   5  10      171.34      174.53     14.27 o 
 -11   5  10       73.37       80.06      9.51 o 
  -9   5  10        6.72       12.11      8.52 o 
  -7   5  10       11.12       36.92      7.86 o 
  -5   5  10        0.55       -0.66      7.66 o 
  -3   5  10     1673.71     1618.66     37.48 o 
  -1   5  10      238.77      239.36     20.56 o 
   1   5  10      532.83      472.95     31.78 o 
   3   5  10      960.56      915.04     38.21 o 
   5   5  10      723.07      759.01     53.10 o 
   7   5  10        3.64       -7.86     12.94 o 
   9   5  10     1124.99      889.78     29.42 o 
  11   5  10       21.74       58.25     11.10 o 
  13   5  10       79.14      114.65     13.02 o 
  15   5  10       45.16       43.40     11.03 o 
  17   5  10      129.99      118.59     13.93 o 
  21   5  10      203.81      210.56     17.74 o 
  23   5  10        1.26       -9.24     10.60 o 
  25   5  10       36.38       27.56     13.40 o 
  27   5  10       42.22       55.53     14.99 o 
  29   5  10        1.16       15.45     13.68 o 
 -28   6  10       44.00       63.42     13.15 o 
 -26   6  10      219.02      305.97     18.93 o 
 -24   6  10      124.88      136.92     14.53 o 
 -22   6  10        0.20       16.05     10.79 o 
 -20   6  10        0.13        2.03      9.89 o 
 -18   6  10      354.63      335.50     18.08 o 
 -16   6  10      344.42      324.39     17.09 o 
 -14   6  10      461.98      405.17     18.31 o 
 -12   6  10       24.35       16.97     14.75 o 
 -10   6  10        3.43        9.18     10.91 o 
  -8   6  10      967.19      764.20    161.85 o 
  -6   6  10     1131.65      950.34     55.11 o 
  -4   6  10      123.81      128.83     18.11 o 
  -2   6  10      134.95      165.94     42.91 o 
   0   6  10       40.98       72.89     17.05 o 
   2   6  10      312.22      327.99     25.51 o 
   4   6  10        0.50      -13.84     13.84 o 
   6   6  10       13.71       -3.49     14.27 o 
   8   6  10      127.32      151.74     20.39 o 
  10   6  10      383.03      381.08     87.16 o 
  12   6  10       40.14       32.06     16.85 o 
  14   6  10       40.17       42.59     16.26 o 
  16   6  10        1.43        9.97     21.05 o 
  18   6  10       48.99       64.78     18.76 o 
  20   6  10        0.46       -7.34     11.48 o 
  22   6  10        6.64        2.87     12.34 o 
  24   6  10        0.28        4.00     12.61 o 
 -21   7  10       13.50       15.29     26.82 o 
 -19   7  10       62.82       79.19     18.48 o 
 -17   7  10        9.92       12.80     13.45 o 
 -15   7  10       39.44       94.17     34.73 o 
 -13   7  10       10.21        4.78     16.49 o 
 -11   7  10       82.11       76.63     19.19 o 
  -9   7  10      209.57      238.31     25.05 o 
  -7   7  10        0.02        4.45     16.17 o 
  -5   7  10      347.03      361.42     59.54 o 
  -3   7  10      254.78      277.03     25.69 o 
  -1   7  10        0.07       24.15     16.68 o 
   1   7  10      147.45      203.00     24.25 o 
   3   7  10       15.62       30.73     18.38 o 
   5   7  10      254.60      243.00     26.26 o 
   7   7  10       26.44       36.08     18.86 o 
   9   7  10      174.24      166.18     24.18 o 
  11   7  10       22.24       14.06     19.98 o 
  13   7  10      163.14      196.88     25.86 o 
  15   7  10        6.43        3.20     21.05 o 
 -41   1  11      149.37      198.09     27.09 o 
 -39   1  11        0.16       -4.77     10.46 o 
 -37   1  11        1.62        1.85      8.92 o 
 -35   1  11      171.68      145.64     15.47 o 
 -33   1  11       92.91      110.30     10.86 o 
 -31   1  11       93.16       98.55     10.14 o 
 -29   1  11       44.21       36.42      7.36 o 
 -27   1  11     2643.36     2744.22     48.06 o 
 -25   1  11       17.45       12.50      5.78 o 
 -23   1  11     1692.11     1708.27     31.39 o 
 -21   1  11      301.63      316.87     10.37 o 
 -19   1  11     7556.83     7992.41    125.02 o 
 -17   1  11       62.47       84.94     10.40 o 
 -15   1  11     6927.93     6927.81    108.28 o 
 -13   1  11     1561.84     1628.44     28.08 o 
 -11   1  11     1407.08     1291.44     22.82 o 
  -9   1  11       19.61       39.69      9.29 o 
  -7   1  11      420.18      490.31     17.04 o 
  -5   1  11      727.82      705.22     13.44 o 
  -3   1  11      234.34      203.42      7.20 o 
  -1   1  11       33.98       36.94      5.96 o 
   1   1  11     2011.27     2635.79     48.40 o 
   3   1  11        5.05        4.69      3.41 o 
   5   1  11        6.16        3.00      3.63 o 
   7   1  11      199.65      255.38      8.96 o 
   9   1  11    12908.79    12759.65    215.36 o 
  11   1  11     1689.90     1646.03     37.26 o 
  13   1  11     6050.36     5980.72     94.39 o 
  15   1  11      746.37      752.25     18.56 o 
  17   1  11     2366.66     2222.09     43.12 o 
  19   1  11     2865.47     2724.74     51.95 o 
  21   1  11     4497.34     4177.30     76.34 o 
  23   1  11     1336.06     1235.29     32.15 o 
  25   1  11       62.05       57.81      8.53 o 
  27   1  11      495.12      461.08     19.29 o 
  29   1  11      341.81      289.17     22.30 o 
  31   1  11      305.95      296.56     25.92 o 
  33   1  11       36.88       34.71     11.39 o 
  35   1  11       12.53       14.56     11.91 o 
  37   1  11       13.40       22.75     15.71 o 
 -40   2  11      237.09      226.21     38.94 o 
 -38   2  11      292.48      278.05     21.19 o 
 -36   2  11       68.91       67.30     12.60 o 
 -34   2  11      113.61      133.90     15.27 o 
 -32   2  11      249.50      245.26     15.75 o 
 -30   2  11      743.53      704.41     23.52 o 
 -28   2  11      273.74      319.93     16.28 o 
 -26   2  11        0.01        4.02      8.00 o 
 -24   2  11        8.77       36.89      8.22 o 
 -22   2  11      233.13      249.09     12.82 o 
 -20   2  11      188.16      171.01      9.85 o 
 -18   2  11       32.87       46.02      4.93 o 
 -16   2  11       50.16       61.69      4.90 o 
 -14   2  11      396.65      351.85      9.46 o 
 -12   2  11     5117.67     5272.59     83.06 o 
 -10   2  11     2850.42     3025.47     53.71 o 
  -8   2  11      127.61      107.49      5.64 o 
  -6   2  11     2723.07     2825.53     50.16 o 
  -4   2  11    18205.60    19447.79    323.31 o 
  -2   2  11    14039.88    15298.30    254.48 o 
   0   2  11     1808.51     1714.59     32.11 o 
   2   2  11     1187.58     1286.39     25.16 o 
   4   2  11    10595.47    11680.57    197.36 o 
   6   2  11     2627.31     2823.99     51.12 o 
   8   2  11     2783.65     3006.90     54.40 o 
  10   2  11      386.13      427.95     12.40 o 
  12   2  11      649.78      650.74     22.89 o 
  14   2  11       54.76       55.14      6.17 o 
  16   2  11      835.20      802.04     19.79 o 
  18   2  11       33.23       23.23      6.76 o 
  20   2  11       53.02       61.50      9.41 o 
  22   2  11       24.97       19.16      7.13 o 
  24   2  11      305.84      339.46     30.61 o 
  26   2  11       38.67       50.78      8.57 o 
  28   2  11      140.70      147.21     22.95 o 
  30   2  11       35.35       30.74     10.89 o 
  32   2  11      380.80      370.72     62.35 o 
  34   2  11       25.67       31.99     14.10 o 
  36   2  11      402.40      368.87     77.08 o 
 -39   3  11       47.04       45.06     13.03 o 
 -37   3  11       97.52      134.11     17.83 o 
 -35   3  11        6.96        2.81     10.52 o 
 -33   3  11      119.22      146.84     14.27 o 
 -31   3  11      750.74      672.07     29.76 o 
 -29   3  11      100.79      121.84     12.40 o 
 -27   3  11      119.98      187.62     23.78 o 
 -25   3  11       17.06       15.32      8.73 o 
 -23   3  11     2270.20     2311.36     51.44 o 
 -21   3  11      119.77      116.70     10.49 o 
 -19   3  11     1471.39     1469.03     34.99 o 
 -17   3  11      141.47      185.98     12.43 o 
 -15   3  11     4053.33     3876.99     78.18 o 
 -13   3  11      149.15      128.58      8.76 o 
 -11   3  11     2682.96     2556.71     60.78 o 
  -9   3  11      351.67      402.03     12.98 o 
  -7   3  11     5180.11     4530.66     78.92 o 
  -5   3  11      141.87      172.26      7.23 o 
  -3   3  11      766.09      734.47     16.60 o 
  -1   3  11      190.95      188.52      9.08 o 
   1   3  11    10232.77     9812.62    165.71 o 
   3   3  11        0.06        6.02      3.99 o 
   5   3  11     1971.55     1941.67     36.85 o 
   7   3  11        1.19        1.60      4.09 o 
   9   3  11     1874.18     1646.62     32.59 o 
  11   3  11      307.21      286.15     10.83 o 
  13   3  11     1191.38     1042.13     23.49 o 
  15   3  11       71.25       73.86      7.50 o 
  17   3  11       20.60       16.22      6.48 o 
  19   3  11     1255.51     1170.81     30.86 o 
  21   3  11       95.46       84.59     10.50 o 
  23   3  11      307.46      287.80     18.26 o 
  25   3  11       40.40       18.57      9.65 o 
  27   3  11      281.13      285.79     20.72 o 
  29   3  11       40.33       66.53     12.09 o 
  31   3  11      102.28      108.46     13.90 o 
  33   3  11       78.15       78.48     13.70 o 
 -36   4  11        6.85       13.81     11.65 o 
 -34   4  11       59.03       51.18     14.26 o 
 -32   4  11       27.13       47.57     12.25 o 
 -30   4  11      467.48      470.99     23.69 o 
 -28   4  11       21.43       17.69     10.17 o 
 -26   4  11       73.36       90.15     11.84 o 
 -24   4  11      332.92      316.29     16.31 o 
 -22   4  11      167.32      209.60     13.44 o 
 -20   4  11      155.53      128.25     11.42 o 
 -18   4  11       28.88       44.58      8.69 o 
 -16   4  11     1093.38     1018.44     27.09 o 
 -14   4  11      305.66      321.89     14.12 o 
 -12   4  11        0.79       -5.15      7.45 o 
 -10   4  11      601.30      553.05     17.62 o 
  -8   4  11     1847.77     1677.90     37.87 o 
  -6   4  11        5.13        3.87      5.81 o 
  -4   4  11      137.01      141.65      9.14 o 
  -2   4  11     1502.46     1356.11     31.41 o 
   0   4  11       71.52       57.43      6.94 o 
   2   4  11      294.95      292.28     12.43 o 
   4   4  11      228.45      255.63     12.87 o 
   6   4  11      168.45      155.26      9.61 o 
   8   4  11      389.76      317.08     23.79 o 
  10   4  11      171.94      195.98     13.72 o 
  12   4  11      696.13      647.08     24.29 o 
  14   4  11      196.66      211.84     15.35 o 
  16   4  11     3353.34     3104.79     66.44 o 
  18   4  11      313.52      305.58     15.75 o 
  20   4  11      182.97      166.03     12.98 o 
  22   4  11       14.69       18.70      9.37 o 
  24   4  11      770.32      805.97     26.52 o 
  26   4  11        5.18       22.62     10.61 o 
  28   4  11      157.96      219.82     16.68 o 
  30   4  11       14.65       26.79     11.55 o 
  32   4  11        2.31        0.65     10.91 o 
 -33   5  11       23.21       31.98     14.66 o 
 -31   5  11      249.32      230.20     21.83 o 
 -29   5  11       78.54       69.41     12.71 o 
 -27   5  11      280.85      282.17     17.61 o 
 -25   5  11       13.36       17.03     10.29 o 
 -23   5  11      155.81      200.87     30.58 o 
 -21   5  11      356.03      326.26     16.71 o 
 -19   5  11      157.57      116.35     11.62 o 
 -17   5  11      322.67      267.41     18.23 o 
 -15   5  11       11.22       12.46      8.28 o 
 -13   5  11      207.51      225.44     13.17 o 
 -11   5  11        7.16        6.12      7.35 o 
  -9   5  11       13.74       13.38      7.53 o 
  -7   5  11      128.37      159.87     12.16 o 
  -5   5  11      393.00      447.70     35.99 o 
  -3   5  11       14.97       10.49      8.53 o 
  -1   5  11      128.18      139.77     19.18 o 
   1   5  11      192.75      223.04     20.25 o 
   3   5  11      330.69      342.21     59.54 o 
   5   5  11      781.04      629.75     31.00 o 
   7   5  11       93.11      114.75     19.18 o 
   9   5  11      118.24      139.78     13.14 o 
  11   5  11       15.07        4.59      9.18 o 
  13   5  11      395.90      345.16     21.24 o 
  15   5  11       44.09       50.67     11.56 o 
  17   5  11       36.05       55.81     11.84 o 
  19   5  11        9.71       34.08     11.76 o 
  21   5  11       45.79       62.18     13.32 o 
  23   5  11       65.78      102.31     18.55 o 
  25   5  11       31.74       25.05     13.10 o 
  27   5  11        2.19       27.66     13.72 o 
 -28   6  11       74.54       86.87     14.66 o 
 -26   6  11      248.13      292.15     21.52 o 
 -24   6  11      140.38      177.31     15.97 o 
 -22   6  11      148.69      139.96     14.26 o 
 -20   6  11        5.11        8.51     10.51 o 
 -18   6  11        4.23        2.10     10.00 o 
 -16   6  11      227.96      271.53     15.95 o 
 -14   6  11       27.37       30.49     10.05 o 
 -12   6  11      129.16      101.50     14.04 o 
 -10   6  11       40.04       40.96     15.77 o 
  -8   6  11      286.43      367.97     26.64 o 
  -6   6  11      683.38      615.47     31.86 o 
  -4   6  11      190.45      144.55     19.43 o 
  -2   6  11      874.55      817.99     37.26 o 
   0   6  11       49.30       92.30     18.37 o 
   2   6  11      412.32      407.80     28.53 o 
   4   6  11      279.50      285.73     25.02 o 
   6   6  11        3.10       -8.90     14.65 o 
   8   6  11       69.65       78.04     17.69 o 
  10   6  11      319.15      309.34     39.96 o 
  12   6  11       15.70       19.17     16.30 o 
  14   6  11       32.70       61.31     17.61 o 
  16   6  11       32.08       19.18     16.59 o 
  18   6  11       16.63       12.79     16.64 o 
  20   6  11       39.99        9.65     24.94 o 
  22   6  11       15.95       20.77     13.25 o 
 -19   7  11       12.48       21.19     23.60 o 
 -17   7  11        8.54       35.49     18.07 o 
 -15   7  11       70.32       96.03     24.14 o 
 -13   7  11       42.41       38.38     17.83 o 
 -11   7  11       36.31       66.34     25.48 o 
  -9   7  11       82.41       99.20     20.43 o 
  -7   7  11      731.17      752.05     38.07 o 
  -5   7  11        7.90       30.04     18.77 o 
  -3   7  11      104.62      135.65     21.04 o 
  -1   7  11      157.12      214.51     30.98 o 
   1   7  11       85.35      121.48     22.02 o 
   3   7  11       27.63       43.15     19.04 o 
   5   7  11       26.54       32.03     19.32 o 
   7   7  11      197.16      229.89     60.61 o 
   9   7  11      112.68      110.76     22.93 o 
  11   7  11       63.91       81.56     21.14 o 
  13   7  11       11.66        1.34     17.69 o 
  15   7  11       48.69       69.76     21.61 o 
 -42   0  12      232.19      294.73     28.16 o 
 -40   0  12       29.40       55.29     26.15 o 
 -38   0  12       49.36       56.27     19.77 o 
 -36   0  12      468.59      444.73     23.22 o 
 -34   0  12     1865.80     1923.03     53.37 o 
 -32   0  12      419.08      412.96     20.51 o 
 -30   0  12      917.22      897.76     34.48 o 
 -28   0  12      182.25      235.51     15.05 o 
 -26   0  12      760.09      755.76     25.68 o 
 -24   0  12     1555.07     1659.58     53.03 o 
 -22   0  12     2906.12     2904.10     69.52 o 
 -20   0  12       22.10       18.17      6.46 o 
 -18   0  12      678.71      627.50     20.16 o 
 -16   0  12    23047.69    24683.81    531.90 o 
 -14   0  12    12665.10    13454.75    291.74 o 
 -12   0  12    10395.18    10744.70    233.74 o 
 -10   0  12      560.24      369.57     13.05 o 
  -8   0  12    38078.04    41953.23    898.90 o 
  -6   0  12    19920.39    22298.45    479.25 o 
  -4   0  12     5335.05     5535.57    121.82 o 
  -2   0  12     5432.55     5862.48    152.57 o 
   0   0  12    66162.42    77776.27   1662.81 o 
   2   0  12    32634.04    34385.59   1038.53 o 
   4   0  12    51397.70    53513.51   1448.58 o 
   6   0  12      276.95      317.64     12.00 o 
   8   0  12    14363.88    15168.54    328.55 o 
  10   0  12     4443.21     4726.37    152.56 o 
  12   0  12    24482.82    23925.98    515.67 o 
  14   0  12       46.95       38.20      6.79 o 
  16   0  12       55.62       51.56     10.60 o 
  18   0  12        0.20        7.06     10.49 o 
  20   0  12     1862.67     1547.94     52.99 o 
  22   0  12      121.84      126.57     16.00 o 
  24   0  12      539.26      537.13     28.16 o 
  26   0  12       24.88       63.89     18.24 o 
  28   0  12      234.66      286.13     23.48 o 
  30   0  12      289.44      321.51     25.77 o 
  32   0  12     1155.14     1169.31     49.02 o 
  34   0  12        2.90        0.17     15.69 o 
  36   0  12        0.41       22.20     17.37 o 
 -41   1  12        0.16      -10.89     10.89 o 
 -39   1  12       44.06       51.77     12.03 o 
 -37   1  12      223.70      195.97     19.65 o 
 -35   1  12       17.42       26.15     10.53 o 
 -33   1  12      146.42      139.30     15.48 o 
 -31   1  12      180.24      201.45     12.42 o 
 -29   1  12      284.92      326.22     12.71 o 
 -27   1  12      438.72      423.27     13.50 o 
 -25   1  12      943.58      950.39     20.71 o 
 -23   1  12      187.59      190.93      8.83 o 
 -21   1  12      111.05      110.42      6.89 o 
 -19   1  12      798.54      680.53     15.17 o 
 -17   1  12      445.55      431.66     11.27 o 
 -15   1  12     1652.44     1515.99     26.96 o 
 -13   1  12       23.67       34.51      5.24 o 
 -11   1  12     6728.67     6349.38     98.95 o 
  -9   1  12      115.45      160.87      9.63 o 
  -7   1  12     2144.08     2257.05     40.48 o 
  -5   1  12      572.78      576.93     13.36 o 
  -3   1  12    31306.71    32853.48    543.05 o 
  -1   1  12      654.48      657.41     21.59 o 
   1   1  12      421.83      393.49     10.74 o 
   3   1  12      150.05      145.89      6.38 o 
   5   1  12     4464.65     4423.37     77.27 o 
   7   1  12      574.03      565.42     14.01 o 
   9   1  12     1032.20      957.46     27.71 o 
  11   1  12       40.72       52.20      5.85 o 
  13   1  12     3727.45     3847.29     69.18 o 
  15   1  12     3677.98     3381.97     63.23 o 
  17   1  12     7486.02     7026.62    130.65 o 
  19   1  12     3683.44     3505.56     65.25 o 
  21   1  12       66.76       99.39      9.07 o 
  23   1  12      510.44      452.79     16.04 o 
  25   1  12      613.33      622.77     26.92 o 
  27   1  12      596.28      595.10     22.14 o 
  29   1  12       89.72       84.63     12.05 o 
  31   1  12       81.22       75.54     12.51 o 
  33   1  12        1.61        4.67     11.03 o 
  35   1  12       49.05       54.58     13.59 o 
 -40   2  12        3.87       34.97     12.43 o 
 -38   2  12       16.36       17.10     11.58 o 
 -36   2  12        6.89       -6.45     10.42 o 
 -34   2  12      210.40      227.63     17.85 o 
 -32   2  12       87.65       90.34     12.46 o 
 -30   2  12        4.77        4.49      9.14 o 
 -28   2  12     1492.85     1352.02     34.59 o 
 -26   2  12      142.13      167.35     12.30 o 
 -24   2  12     4459.97     4337.65     95.69 o 
 -22   2  12      568.47      552.43     30.46 o 
 -20   2  12      274.33      288.04     13.12 o 
 -18   2  12      183.04      185.14     13.26 o 
 -16   2  12      114.91      138.11      8.47 o 
 -14   2  12       92.16       99.24      6.23 o 
 -12   2  12     1423.30     1283.91     25.73 o 
 -10   2  12        4.81        7.63      4.41 o 
  -8   2  12     1140.91      881.90     20.71 o 
  -6   2  12        3.01       26.43      4.02 o 
  -4   2  12       50.61       15.40      3.65 o 
  -2   2  12     1211.34     1216.86     23.74 o 
   0   2  12     5952.01     6052.76    103.92 o 
   2   2  12      390.33      359.61     10.56 o 
   4   2  12     5129.17     5251.38     91.16 o 
   6   2  12     1706.81     1580.05     32.62 o 
   8   2  12     1489.07     1449.88     29.08 o 
  10   2  12        3.10        7.12      4.60 o 
  12   2  12     1014.33      888.94     20.53 o 
  14   2  12      728.31      704.17     18.58 o 
  16   2  12      147.86      166.12     10.13 o 
  18   2  12      236.45      217.88     13.77 o 
  20   2  12       61.50       69.17      8.41 o 
  22   2  12       59.43       66.05      8.32 o 
  24   2  12       15.28       24.82      7.71 o 
  26   2  12      123.50      122.76     12.20 o 
  28   2  12        0.04        4.23     11.11 o 
  30   2  12       65.90       63.86     13.55 o 
  32   2  12      231.47      227.29     33.98 o 
  34   2  12        0.75        4.77     13.20 o 
 -39   3  12      286.18      273.82     25.90 o 
 -37   3  12      290.93      306.49     21.65 o 
 -35   3  12        7.61        5.62     11.21 o 
 -33   3  12        3.59       16.43      9.86 o 
 -31   3  12       65.17       82.21     12.17 o 
 -29   3  12      279.36      269.76     18.22 o 
 -27   3  12      984.88      906.87     26.95 o 
 -25   3  12        0.48       22.18      9.08 o 
 -23   3  12      904.67      830.90     24.45 o 
 -21   3  12       12.96       27.64      8.32 o 
 -19   3  12       64.92       45.16      8.83 o 
 -17   3  12      111.17       84.84      9.07 o 
 -15   3  12      504.44      500.52     16.75 o 
 -13   3  12       58.66       57.15      7.44 o 
 -11   3  12     1209.49     1551.57     34.98 o 
  -9   3  12       13.99        6.34      3.88 o 
  -7   3  12     1891.78     1993.31     37.50 o 
  -5   3  12      183.75      188.71      9.65 o 
  -3   3  12        0.02       20.27      4.15 o 
  -1   3  12      611.21      527.55     13.41 o 
   1   3  12     1381.75     1597.49     35.45 o 
   3   3  12      688.41      603.99     17.35 o 
   5   3  12      163.96      271.41     13.90 o 
   7   3  12        5.18        2.72      4.40 o 
   9   3  12      236.21      284.24     10.57 o 
  11   3  12      169.85      204.08     14.94 o 
  13   3  12        6.67        7.04      5.52 o 
  15   3  12      252.34      229.95     10.94 o 
  17   3  12      206.53      263.20     14.60 o 
  19   3  12      486.57      490.07     18.50 o 
  21   3  12       70.56       59.87     13.33 o 
  23   3  12       10.08        8.85      8.60 o 
  25   3  12      321.77      288.68     16.51 o 
  27   3  12       39.08       32.18     10.70 o 
  29   3  12      102.33      103.04     13.34 o 
  31   3  12       92.38       74.89     13.03 o 
  33   3  12      159.41      141.74     31.26 o 
 -36   4  12       13.82       17.55     14.68 o 
 -34   4  12       26.33       20.70     12.21 o 
 -32   4  12       24.59       26.16     11.75 o 
 -30   4  12        9.89       13.57     10.69 o 
 -28   4  12      141.09      126.84     13.34 o 
 -26   4  12      705.40      638.34     27.99 o 
 -24   4  12      500.20      428.46     18.31 o 
 -22   4  12      643.34      579.03     20.49 o 
 -20   4  12       44.39       57.48      9.52 o 
 -18   4  12      127.01      144.13     11.50 o 
 -16   4  12      448.80      486.68     17.94 o 
 -14   4  12      144.88      140.13     10.21 o 
 -12   4  12      283.82      245.76     12.47 o 
 -10   4  12       81.46      101.45      9.27 o 
  -8   4  12     2952.30     2788.40     58.28 o 
  -6   4  12       36.49       37.38      8.13 o 
  -4   4  12      968.06      891.27     27.90 o 
  -2   4  12       77.37       71.09     11.13 o 
   0   4  12      481.51      420.70     15.18 o 
   2   4  12      413.29      418.68     15.01 o 
   4   4  12      225.10      179.11     11.17 o 
   6   4  12      352.46      346.13     13.84 o 
   8   4  12       93.98       98.67      8.59 o 
  10   4  12        2.18       10.21     10.62 o 
  12   4  12      183.98      189.86     14.25 o 
  14   4  12     1654.72     1538.35     43.59 o 
  16   4  12       23.64       19.53     10.43 o 
  18   4  12       89.16      105.11     13.69 o 
  20   4  12      247.36      247.59     17.90 o 
  22   4  12      198.47      239.85     15.55 o 
  24   4  12        4.42       28.03     10.72 o 
  26   4  12       48.93       83.07     13.01 o 
  28   4  12        3.24       18.49     11.26 o 
  30   4  12       28.34       20.57     12.19 o 
 -33   5  12        0.02        9.49     16.57 o 
 -31   5  12      422.87      465.47     51.62 o 
 -29   5  12        1.49        9.30     11.41 o 
 -27   5  12       30.17       16.35     11.35 o 
 -25   5  12       54.26       37.56     11.03 o 
 -23   5  12     1128.13     1068.40     30.91 o 
 -21   5  12        0.84       -4.41      8.78 o 
 -19   5  12      100.94      118.00     12.28 o 
 -17   5  12      117.02      103.04     11.36 o 
 -15   5  12      346.26      378.81     16.58 o 
 -13   5  12       15.22        9.92      7.89 o 
 -11   5  12        0.91       11.46      7.62 o 
  -9   5  12      157.13      137.00     10.75 o 
  -7   5  12        1.48        5.54      8.38 o 
  -5   5  12       58.64       81.24     11.28 o 
  -3   5  12       85.83       59.12     10.63 o 
  -1   5  12     1040.82      927.25     38.39 o 
   1   5  12       16.88       13.72     13.18 o 
   3   5  12      461.44      471.40     27.12 o 
   5   5  12       70.68      104.09     16.72 o 
   7   5  12       86.09       87.82     22.26 o 
   9   5  12      393.96      389.86     28.21 o 
  11   5  12       23.18       25.07      9.68 o 
  13   5  12       90.31       56.14     11.41 o 
  15   5  12      317.22      309.90     19.12 o 
  17   5  12        3.80        1.51     10.02 o 
  19   5  12        0.41        7.01     10.80 o 
  21   5  12        7.17       18.10     12.32 o 
  23   5  12      246.12      258.96     20.48 o 
  25   5  12      121.22      207.19     19.35 o 
  27   5  12       26.88       30.43     13.72 o 
 -26   6  12       11.37       33.14     16.91 o 
 -24   6  12      139.18      146.68     17.52 o 
 -22   6  12        0.49        8.11     10.56 o 
 -20   6  12        1.16        2.92     10.24 o 
 -18   6  12       59.12       55.95     11.54 o 
 -16   6  12       25.77       58.99     11.16 o 
 -14   6  12      120.23      121.74     14.94 o 
 -12   6  12       42.96       35.87     16.04 o 
 -10   6  12       68.70       75.82     17.64 o 
  -8   6  12      244.52      314.72     25.22 o 
  -6   6  12      586.84      602.98     31.76 o 
  -4   6  12       62.73       48.55     16.31 o 
  -2   6  12      229.57      218.99     22.51 o 
   0   6  12       37.10       42.24     16.57 o 
   2   6  12       15.52       16.85     15.83 o 
   4   6  12        6.90       18.81     15.62 o 
   6   6  12       72.33       59.20     20.11 o 
   8   6  12       75.88      112.80     19.49 o 
  10   6  12       31.10       92.97     19.04 o 
  12   6  12       37.27       56.33     18.02 o 
  14   6  12       16.72       -2.95     21.19 o 
  16   6  12       13.24        3.46     16.30 o 
  18   6  12       33.06       41.65     17.56 o 
  20   6  12       90.32      115.23     41.84 o 
  22   6  12       59.24       82.26     16.07 o 
 -19   7  12      282.91      300.37     38.35 o 
 -17   7  12        8.71        7.30     27.49 o 
 -15   7  12       15.24       54.14     19.58 o 
 -13   7  12       17.33       55.33     18.90 o 
 -11   7  12       95.55      126.03     21.49 o 
  -9   7  12      304.12      330.27     71.34 o 
  -7   7  12        1.02        1.77     21.32 o 
  -5   7  12       20.99       49.87     17.91 o 
  -3   7  12        0.31        7.45     15.62 o 
  -1   7  12      315.45      349.51     28.92 o 
   1   7  12       43.60       41.46     19.05 o 
   3   7  12       35.69       39.44     20.01 o 
   5   7  12        0.11      -17.21     17.21 o 
   7   7  12      195.39      189.21     25.68 o 
   9   7  12      341.46      271.56     27.68 o 
  11   7  12       26.38       48.96     20.92 o 
  13   7  12       43.33       66.12     20.57 o 
 -41   1  13       18.30       14.01     11.26 o 
 -39   1  13       99.27       89.68     13.23 o 
 -37   1  13        0.50       21.17     11.09 o 
 -35   1  13       35.56       34.00     11.33 o 
 -33   1  13       41.53       30.50     10.59 o 
 -31   1  13      111.07      137.94     12.61 o 
 -29   1  13       48.74       61.93      7.75 o 
 -27   1  13      128.08      133.18     10.61 o 
 -25   1  13       83.86      102.99      7.95 o 
 -23   1  13      256.05      294.00     16.24 o 
 -21   1  13       28.75       48.14      5.74 o 
 -19   1  13       19.56       33.94      5.73 o 
 -17   1  13      349.73      395.65     10.78 o 
 -15   1  13     7471.21     7963.26    124.02 o 
 -13   1  13     4511.74     5199.16     82.12 o 
 -11   1  13     7259.32     8449.59    130.78 o 
  -9   1  13      131.99      145.85      7.66 o 
  -7   1  13    14793.19    16214.08    302.57 o 
  -5   1  13    14127.85    15624.98    238.48 o 
  -3   1  13    38215.63    42933.18    649.60 o 
  -1   1  13     3391.01     3730.21     89.25 o 
   1   1  13      454.48      596.13     19.14 o 
   3   1  13     5519.77     6117.90    105.29 o 
   5   1  13    12001.06    14255.76    239.73 o 
   7   1  13      170.71      241.48      9.17 o 
   9   1  13        0.07       10.36      5.30 o 
  11   1  13     2470.17     2426.25     68.77 o 
  13   1  13     1774.58     1959.80     51.85 o 
  15   1  13      759.54      701.59     18.24 o 
  17   1  13      131.40      147.69      9.55 o 
  19   1  13     3222.25     3116.45     59.01 o 
  21   1  13      489.55      456.18     17.90 o 
  23   1  13       10.34        5.39      8.33 o 
  25   1  13       88.18       86.98     11.11 o 
  27   1  13      721.05      700.30     27.17 o 
  29   1  13       88.67       53.28     11.33 o 
  31   1  13      184.16      171.50     25.74 o 
  33   1  13        0.65        3.21     10.81 o 
  35   1  13       80.12      135.34     15.88 o 
 -40   2  13       51.45       39.33     12.53 o 
 -38   2  13      359.76      309.48     19.16 o 
 -36   2  13       99.54       97.47     13.74 o 
 -34   2  13       57.54       96.85     17.11 o 
 -32   2  13      109.67      159.59     14.13 o 
 -30   2  13     1402.48     1419.50     36.70 o 
 -28   2  13     1014.89      973.86     27.95 o 
 -26   2  13        2.30        4.09      8.48 o 
 -24   2  13       41.06       52.00     12.77 o 
 -22   2  13     2503.57     2413.29     52.69 o 
 -20   2  13      386.79      357.55     12.67 o 
 -18   2  13     1129.17     1158.96     25.04 o 
 -16   2  13     1327.90     1076.01     34.39 o 
 -14   2  13      622.65      538.78     14.24 o 
 -12   2  13        1.01        4.02      3.97 o 
 -10   2  13     1025.64     1009.94     21.18 o 
  -8   2  13     5611.03     5802.12     99.57 o 
  -6   2  13        2.30       19.72      6.21 o 
  -4   2  13     3375.82     3521.82     61.92 o 
  -2   2  13       84.44      121.48      7.19 o 
   0   2  13      735.71      860.25     18.50 o 
   2   2  13     1741.75     1771.86     34.01 o 
   4   2  13     4462.51     4580.50     80.40 o 
   6   2  13       10.90       22.01      4.92 o 
   8   2  13    11633.79    12350.78    209.56 o 
  10   2  13     1258.95     1268.86     35.88 o 
  12   2  13       60.56       88.37      8.41 o 
  14   2  13       28.46       22.08      6.05 o 
  16   2  13     5554.03     5248.34     93.69 o 
  18   2  13        1.05       14.30      6.86 o 
  20   2  13     2906.72     2725.08     53.08 o 
  22   2  13       96.76       61.59      8.53 o 
  24   2  13      206.48      185.03     12.79 o 
  26   2  13        3.56        5.46      8.88 o 
  28   2  13      979.37      960.20     42.67 o 
  30   2  13       21.69       37.80     13.38 o 
  32   2  13       61.48       88.55     15.93 o 
  34   2  13       13.35       18.82     14.30 o 
 -39   3  13        0.01        8.96     18.86 o 
 -37   3  13        0.24       18.31     11.95 o 
 -35   3  13      102.97      118.77     14.22 o 
 -33   3  13      104.47      101.54     13.09 o 
 -31   3  13      319.09      355.13     18.44 o 
 -29   3  13       90.33      110.04     12.62 o 
 -27   3  13      156.68      198.28     13.86 o 
 -25   3  13      324.38      302.38     16.57 o 
 -23   3  13     1037.66     1042.65     28.58 o 
 -21   3  13      184.38      185.05     12.26 o 
 -19   3  13      883.59      894.63     25.03 o 
 -17   3  13       37.40       43.29     10.06 o 
 -15   3  13     3164.72     2843.91     59.52 o 
 -13   3  13      143.34      155.17      9.87 o 
 -11   3  13     1929.93     1829.86     94.34 o 
  -9   3  13      517.08      440.38     12.64 o 
  -7   3  13     5356.29     5058.22     88.04 o 
  -5   3  13       15.35       16.05      5.04 o 
  -3   3  13      892.86      863.16     21.97 o 
  -1   3  13     1972.41     1876.29     40.75 o 
   1   3  13     3863.05     3600.39     72.46 o 
   3   3  13     1205.31     1084.31     38.28 o 
   5   3  13       81.58       54.99      6.58 o 
   7   3  13       25.47       48.55      7.39 o 
   9   3  13      374.77      367.64     13.91 o 
  11   3  13     2080.35     1863.06     47.33 o 
  13   3  13     1120.63     1011.59     23.70 o 
  15   3  13      386.90      361.38     13.41 o 
  17   3  13      110.67      117.01      9.32 o 
  19   3  13      570.59      564.92     19.85 o 
  21   3  13       55.30       86.36     12.67 o 
  23   3  13      260.04      284.54     20.86 o 
  25   3  13       93.19       99.52     12.28 o 
  27   3  13       57.52       70.14     11.74 o 
  29   3  13        2.44       15.13     11.03 o 
  31   3  13      126.57      131.47     31.97 o 
  33   3  13      108.09       73.07     29.87 o 
 -36   4  13       62.73       41.74     15.53 o 
 -34   4  13       35.97       34.27     12.22 o 
 -32   4  13      128.12      124.48     14.64 o 
 -30   4  13        1.33       -7.18     10.24 o 
 -28   4  13      126.10      109.95     13.15 o 
 -26   4  13       39.20       51.16     10.59 o 
 -24   4  13      851.40      802.86     25.41 o 
 -22   4  13      114.07      117.10     11.63 o 
 -20   4  13       66.56       33.24      9.29 o 
 -18   4  13      143.45      119.37     11.81 o 
 -16   4  13      726.49      562.97     19.06 o 
 -14   4  13      192.58      193.91     11.75 o 
 -12   4  13        3.11        4.46      6.44 o 
 -10   4  13      164.75      176.86     11.24 o 
  -8   4  13      861.67      920.90     28.53 o 
  -6   4  13      575.62      552.04     21.30 o 
  -4   4  13       67.58       65.64      9.79 o 
  -2   4  13       19.74       22.20     10.48 o 
   0   4  13     7271.11     7667.37    148.02 o 
   2   4  13      104.06      102.84      8.87 o 
   4   4  13        9.91       12.98      6.74 o 
   6   4  13        1.92        8.68      7.27 o 
   8   4  13     1708.40     1751.43     40.12 o 
  10   4  13       92.49       72.31     10.81 o 
  12   4  13     1545.71     1448.29     41.73 o 
  14   4  13        9.55       25.84      9.77 o 
  16   4  13      502.89      505.23     24.16 o 
  18   4  13      582.28      589.24     24.56 o 
  20   4  13      585.28      560.10     24.75 o 
  22   4  13       15.62       25.88     12.09 o 
  24   4  13      128.04      185.55     17.87 o 
  26   4  13      330.14      312.42     21.64 o 
  28   4  13       12.51        2.26     13.57 o 
  30   4  13       30.14       41.16     15.03 o 
 -31   5  13       67.13       76.36     13.87 o 
 -29   5  13      189.62      211.38     17.06 o 
 -27   5  13      179.89      208.04     16.39 o 
 -25   5  13        7.93        6.27     10.08 o 
 -23   5  13        0.25       20.50     12.15 o 
 -21   5  13      254.60      245.16     15.43 o 
 -19   5  13        3.69       -2.93      8.81 o 
 -17   5  13        0.13        4.60      8.73 o 
 -15   5  13        9.23       32.79     12.06 o 
 -13   5  13       64.33       74.10      9.93 o 
 -11   5  13      413.78      381.55     29.73 o 
  -9   5  13       88.05      106.99     12.39 o 
  -7   5  13       94.98       95.83     11.60 o 
  -5   5  13      411.04      388.14     19.45 o 
  -3   5  13      394.55      424.04     20.15 o 
  -1   5  13      773.72      774.28     34.89 o 
   1   5  13       85.86       88.30     16.40 o 
   3   5  13       50.25       77.64     16.21 o 
   5   5  13       21.25       36.27     20.92 o 
   7   5  13      260.89      265.99     48.27 o 
   9   5  13       22.14       25.47     10.07 o 
  11   5  13      175.23      205.03     15.74 o 
  13   5  13      620.84      574.54     27.29 o 
  15   5  13     1340.76     1125.22     36.83 o 
  17   5  13      166.69      157.45     15.71 o 
  19   5  13        3.74       -2.53     10.89 o 
  21   5  13      162.51      143.74     16.81 o 
  23   5  13      330.15      335.68     32.15 o 
  25   5  13        2.95       11.92     13.38 o 
 -26   6  13        2.41       12.84     13.59 o 
 -24   6  13      231.93      253.48     17.97 o 
 -22   6  13       21.69       37.49     11.78 o 
 -20   6  13        7.96        7.35     10.29 o 
 -18   6  13       13.12        1.89     11.87 o 
 -16   6  13      316.85      351.07     20.97 o 
 -14   6  13        0.05      -13.00     13.00 o 
 -12   6  13      238.67      227.11     21.48 o 
 -10   6  13       27.30       33.98     15.96 o 
  -8   6  13      269.22      238.01     23.22 o 
  -6   6  13      434.85      427.39     37.14 o 
  -4   6  13        0.54        7.84     14.41 o 
  -2   6  13       43.01       29.79     16.30 o 
   0   6  13     1083.87      936.02     41.61 o 
   2   6  13       70.48       93.95     19.05 o 
   4   6  13       14.59        0.30     15.52 o 
   6   6  13       70.91       60.86     18.94 o 
   8   6  13      396.41      307.19     26.06 o 
  10   6  13        0.36        7.95     16.15 o 
  12   6  13        6.06       -3.50     20.92 o 
  14   6  13        4.70        9.65     21.99 o 
  16   6  13        0.03       11.51     23.73 o 
  18   6  13      156.60      220.88     24.81 o 
  20   6  13       40.92      101.86     22.66 o 
 -17   7  13        8.08      -10.19     25.21 o 
 -15   7  13        0.30       21.45     17.40 o 
 -13   7  13       11.11       13.36     17.37 o 
 -11   7  13        9.00       25.01     18.36 o 
  -9   7  13       74.00       77.38     19.81 o 
  -7   7  13        2.33        5.36     18.77 o 
  -5   7  13        6.46        8.19     15.81 o 
  -3   7  13        0.02        2.15     16.12 o 
  -1   7  13      176.45      190.20     23.89 o 
   1   7  13       37.83       65.59     19.93 o 
   3   7  13       10.93       26.43     19.32 o 
   5   7  13       20.51       32.58     19.62 o 
   7   7  13      380.54      437.24     62.22 o 
   9   7  13        9.01       -0.66     17.71 o 
  11   7  13       68.17      103.12     23.61 o 
 -40   0  14        5.38       -5.90     25.48 o 
 -38   0  14       12.07       19.46     12.61 o 
 -36   0  14      122.98      127.69     14.90 o 
 -34   0  14        2.62      -10.65     11.04 o 
 -32   0  14      129.52      136.03     13.87 o 
 -30   0  14      171.06      199.39     15.32 o 
 -28   0  14      219.60      197.59     21.98 o 
 -26   0  14      365.37      350.77     17.48 o 
 -24   0  14      207.40      236.44     14.03 o 
 -22   0  14     1026.36      908.93     31.15 o 
 -20   0  14      780.97      753.44     23.56 o 
 -18   0  14     1292.38     1156.10     31.46 o 
 -16   0  14      516.17      376.48     14.45 o 
 -14   0  14     1345.24     1150.43     30.19 o 
 -12   0  14     4433.91     5434.91    120.96 o 
 -10   0  14      591.70      593.67     18.01 o 
  -8   0  14     6672.80     8548.46    186.54 o 
  -6   0  14      139.63      139.50      8.35 o 
  -4   0  14    52398.66    60031.95   1284.64 o 
  -2   0  14        1.51       13.75      5.21 o 
   0   0  14     3998.34     5615.44    123.90 o 
   2   0  14      243.56      269.69     16.08 o 
   4   0  14    43794.31    47144.11   1045.16 o 
   6   0  14      130.05      183.69      9.26 o 
   8   0  14     2672.77     2451.69     57.69 o 
  10   0  14      958.59     1070.70     37.83 o 
  12   0  14    17152.35    16630.82    446.51 o 
  14   0  14     1780.64     1569.10     52.43 o 
  16   0  14      140.21      152.27     15.79 o 
  18   0  14       39.68       41.05     15.15 o 
  20   0  14      445.22      387.70     24.15 o 
  22   0  14     1580.36     1658.26     65.97 o 
  24   0  14      158.16      183.31     19.24 o 
  26   0  14       33.16       33.58     14.40 o 
  28   0  14      414.70      356.69     38.08 o 
  30   0  14      607.47      604.02     33.75 o 
  32   0  14      406.11      348.93     28.42 o 
  34   0  14        6.86        4.66     16.80 o 
 -41   1  14       29.54       50.66     12.27 o 
 -39   1  14      111.23       99.15     14.27 o 
 -37   1  14       15.34       16.12     10.84 o 
 -35   1  14      500.79      469.39     29.48 o 
 -33   1  14      114.20       97.27     12.38 o 
 -31   1  14      226.52      259.03     20.63 o 
 -29   1  14       39.51       23.95      7.76 o 
 -27   1  14       53.99       65.86      8.72 o 
 -25   1  14     1998.22     1987.51     62.68 o 
 -23   1  14     1188.44     1131.15     23.00 o 
 -21   1  14       20.33       28.67      5.44 o 
 -19   1  14     1718.73     1592.97     42.90 o 
 -17   1  14      442.17      435.92     11.49 o 
 -15   1  14      241.18      233.60      8.08 o 
 -13   1  14      103.11       90.43      5.22 o 
 -11   1  14     4524.27     4307.57     68.52 o 
  -9   1  14       42.86       84.29      6.13 o 
  -7   1  14     3515.65     3703.85     83.05 o 
  -5   1  14    13204.73    13894.75    212.58 o 
  -3   1  14    15120.31    15165.00    231.55 o 
  -1   1  14     3925.17     4214.85     73.64 o 
   1   1  14     1786.49     2093.29     38.80 o 
   3   1  14      804.36      997.49     21.00 o 
   5   1  14        2.11       -3.60      3.67 o 
   7   1  14      620.35      522.37     15.79 o 
   9   1  14     4628.18     4636.01     82.01 o 
  11   1  14     6263.25     6440.59    112.24 o 
  13   1  14      890.11      891.19     23.55 o 
  15   1  14     1569.15     1529.25     32.07 o 
  17   1  14     2414.50     2266.57     44.69 o 
  19   1  14     3454.16     3211.60     68.93 o 
  21   1  14      335.85      323.56     15.96 o 
  23   1  14      589.14      595.34     21.53 o 
  25   1  14      176.17      178.01     14.02 o 
  27   1  14      726.40      712.20     26.55 o 
  29   1  14        2.22       10.74     10.18 o 
  31   1  14        5.47       -7.80     10.21 o 
  33   1  14        0.02       -1.47     11.13 o 
  35   1  14       88.92       86.92     15.88 o 
 -40   2  14       30.55       26.02     12.35 o 
 -38   2  14       17.81       -0.15     11.37 o 
 -36   2  14      202.94      215.53     16.61 o 
 -34   2  14        7.53        2.46     10.97 o 
 -32   2  14      478.00      480.84     20.73 o 
 -30   2  14      215.77      195.77     14.35 o 
 -28   2  14        4.41       15.36     10.72 o 
 -26   2  14       14.17       15.92      9.88 o 
 -24   2  14      130.38      165.77     13.08 o 
 -22   2  14       33.71       43.22      8.97 o 
 -20   2  14     3986.15     3863.38     69.99 o 
 -18   2  14      340.28      325.62     14.56 o 
 -16   2  14      694.15      636.83     29.94 o 
 -14   2  14      109.92      127.82      7.23 o 
 -12   2  14     4461.13     4982.41     86.91 o 
 -10   2  14       13.46       29.34      4.67 o 
  -8   2  14      814.70      914.48     19.70 o 
  -6   2  14       60.70       45.64      6.66 o 
  -4   2  14     5122.35     4747.22     82.28 o 
  -2   2  14      345.23      346.34     12.46 o 
   0   2  14     1372.15     1466.06     32.69 o 
   2   2  14        1.72        1.64      4.19 o 
   4   2  14    12032.29    11516.29    220.60 o 
   6   2  14      138.14      142.45      7.59 o 
   8   2  14     5824.85     6196.52    107.90 o 
  10   2  14      115.53      148.86      8.53 o 
  12   2  14     5872.42     5509.06     97.46 o 
  14   2  14       82.89       87.89      7.77 o 
  16   2  14       57.24       77.14      8.42 o 
  18   2  14     1168.91     1103.97     26.14 o 
  20   2  14        1.00        4.75      6.86 o 
  22   2  14        3.46       18.81      7.34 o 
  24   2  14       81.28       81.49     12.31 o 
  26   2  14       67.47       69.83     11.55 o 
  28   2  14       98.85      114.97     13.25 o 
  30   2  14      164.24      200.24     19.00 o 
  32   2  14       14.40       33.00     14.05 o 
  34   2  14       10.67        8.03     13.25 o 
 -37   3  14       41.21       46.96     13.78 o 
 -35   3  14        0.24        3.45     11.44 o 
 -33   3  14       40.43       23.07     10.93 o 
 -31   3  14       11.59       12.04      9.98 o 
 -29   3  14       50.77       58.44     11.05 o 
 -27   3  14      457.49      413.09     31.95 o 
 -25   3  14      366.23      338.30     28.37 o 
 -23   3  14      241.87      281.71     15.06 o 
 -21   3  14      165.89      148.38     11.43 o 
 -19   3  14        0.14       -6.80      6.80 o 
 -17   3  14      783.98      713.25     21.42 o 
 -15   3  14      308.02      322.83     13.99 o 
 -13   3  14     2217.92     2244.38     53.46 o 
 -11   3  14      146.60      191.26     10.99 o 
  -9   3  14      757.29      669.66     16.58 o 
  -7   3  14      172.88      212.63     10.40 o 
  -5   3  14       56.75       41.42      6.29 o 
  -3   3  14       79.21       81.97      7.40 o 
  -1   3  14      566.27      537.66     16.83 o 
   1   3  14        5.61       11.03      5.55 o 
   3   3  14      588.81      590.90     17.71 o 
   5   3  14        1.22       17.36      6.19 o 
   7   3  14       82.77      118.92     11.31 o 
   9   3  14       29.63       38.83      7.14 o 
  11   3  14      156.01      159.78     10.58 o 
  13   3  14      967.89      878.61     27.30 o 
  15   3  14       28.50       41.00      7.49 o 
  17   3  14       17.26       16.32      7.02 o 
  19   3  14       19.22       30.22      9.10 o 
  21   3  14     1282.68     1289.99     38.33 o 
  23   3  14        0.43       13.30      9.39 o 
  25   3  14        1.10       -0.72     10.27 o 
  27   3  14       35.80       25.27     12.65 o 
  29   3  14      530.86      493.04     40.09 o 
  31   3  14       28.86       27.83     12.88 o 
 -36   4  14        6.71       -9.65     20.38 o 
 -34   4  14       38.99       54.26     13.20 o 
 -32   4  14       11.35        6.49     11.32 o 
 -30   4  14       97.61       87.67     15.99 o 
 -28   4  14       64.26       68.16     12.48 o 
 -26   4  14      268.14      267.01     16.18 o 
 -24   4  14      576.33      581.79     21.24 o 
 -22   4  14       46.28       50.38     12.00 o 
 -20   4  14      965.89      771.33     23.90 o 
 -18   4  14        1.30        0.77      8.00 o 
 -16   4  14      927.57      906.83     25.36 o 
 -14   4  14      383.59      345.56     15.02 o 
 -12   4  14     1151.77     1062.47     43.28 o 
 -10   4  14      548.48      523.39     17.83 o 
  -8   4  14     2222.12     2064.91     53.70 o 
  -6   4  14       58.18       48.10      9.86 o 
  -4   4  14        0.03       -7.40      7.40 o 
  -2   4  14     2117.57     2023.18     52.56 o 
   0   4  14     2665.67     2820.56     59.62 o 
   2   4  14      954.68      931.52     25.00 o 
   4   4  14        2.50       -6.66      6.66 o 
   6   4  14      187.53      192.24     17.96 o 
   8   4  14      768.46      833.34     23.76 o 
  10   4  14      395.90      405.57     19.60 o 
  12   4  14       99.75      117.01     13.25 o 
  14   4  14        0.01       -5.05      9.13 o 
  16   4  14     1403.61     1273.48     39.14 o 
  18   4  14      176.15      202.08     16.65 o 
  20   4  14     1260.85     1230.40     39.74 o 
  22   4  14       49.74       60.82     14.84 o 
  24   4  14       19.56       14.35     12.19 o 
  26   4  14       12.09        7.97     12.63 o 
  28   4  14       23.52       31.40     14.86 o 
 -31   5  14      572.48      584.01     28.16 o 
 -29   5  14       10.02       26.35     12.00 o 
 -27   5  14       56.55       54.59     12.24 o 
 -25   5  14      271.89      287.66     20.32 o 
 -23   5  14      664.70      688.88     24.06 o 
 -21   5  14      372.91      338.57     17.57 o 
 -19   5  14      338.43      361.23     17.54 o 
 -17   5  14      486.51      392.34     29.30 o 
 -15   5  14      728.24      724.15     35.07 o 
 -13   5  14     1548.19     1444.92     42.31 o 
 -11   5  14     1079.57     1003.25     33.00 o 
  -9   5  14        5.85        9.21      9.56 o 
  -7   5  14      122.29      124.96     13.34 o 
  -5   5  14       54.30       61.80     11.06 o 
  -3   5  14      462.01      452.81     21.03 o 
  -1   5  14      171.27      202.65     15.16 o 
   1   5  14      781.25      611.32     31.26 o 
   3   5  14      234.58      253.91     22.66 o 
   5   5  14      490.55      447.86     27.31 o 
   7   5  14      206.70      195.69     21.03 o 
   9   5  14      161.75      151.19     19.11 o 
  11   5  14       28.41       44.19     10.97 o 
  13   5  14      189.49      163.05     15.78 o 
  15   5  14      494.33      444.19     27.99 o 
  17   5  14      286.94      251.09     18.84 o 
  19   5  14       66.78       38.29     13.09 o 
  21   5  14       92.60      109.71     15.73 o 
  23   5  14      220.54      242.27     27.84 o 
  25   5  14       13.34        0.68     12.65 o 
 -26   6  14        4.40       -3.12     16.26 o 
 -24   6  14      111.40      136.06     15.16 o 
 -22   6  14       10.27       27.26     13.37 o 
 -20   6  14        4.34        6.85     11.83 o 
 -18   6  14        1.56        4.15     11.99 o 
 -16   6  14      269.06      339.91     20.77 o 
 -14   6  14        7.33       10.32     13.62 o 
 -12   6  14        0.24       21.49     11.59 o 
 -10   6  14      111.53      172.98     58.60 o 
  -8   6  14      905.86      798.41     37.26 o 
  -6   6  14       30.55       55.16     16.78 o 
  -4   6  14       46.30       33.63     16.40 o 
  -2   6  14        4.99        5.31     15.16 o 
   0   6  14      724.86      695.76     35.84 o 
   2   6  14       40.47       57.96     18.29 o 
   4   6  14      245.91      270.17     30.57 o 
   6   6  14        2.40        2.07     15.77 o 
   8   6  14       20.26       29.28     16.91 o 
  10   6  14       51.52       69.40     19.11 o 
  12   6  14        2.24       -4.02     16.23 o 
  14   6  14       26.71       -1.07     21.99 o 
  16   6  14       28.08       65.65     18.83 o 
  18   6  14      154.55      176.17     43.71 o 
  20   6  14        1.75       -5.79     16.74 o 
 -17   7  14      327.30      322.43     36.74 o 
 -15   7  14      107.20       76.80     19.39 o 
 -13   7  14        8.67        5.20     17.18 o 
 -11   7  14      139.18      139.21     22.64 o 
  -9   7  14      107.18      118.08     22.22 o 
  -7   7  14      455.21      397.90     30.91 o 
  -5   7  14       22.31       19.65     17.34 o 
  -3   7  14        8.13        3.84     15.83 o 
  -1   7  14       29.71       24.78     17.78 o 
   1   7  14        0.10      -11.84     17.33 o 
   3   7  14       11.36        8.78     18.75 o 
   5   7  14        1.59      -10.84     18.45 o 
   7   7  14       92.37       91.67     22.75 o 
   9   7  14       26.78       46.00     20.57 o 
  11   7  14       55.00       62.50     22.09 o 
 -41   1  15       69.88       89.27     23.51 o 
 -39   1  15       81.44       95.32     22.95 o 
 -37   1  15      106.20       86.05     14.13 o 
 -35   1  15       37.23       31.56     11.70 o 
 -33   1  15      943.10      893.05     28.07 o 
 -31   1  15       18.33        0.92      9.30 o 
 -29   1  15      460.65      485.56     16.68 o 
 -27   1  15      433.54      437.74     15.85 o 
 -25   1  15     4362.99     4190.61     76.27 o 
 -23   1  15       24.21       25.49      6.55 o 
 -21   1  15      211.09      298.55     11.89 o 
 -19   1  15      909.33      923.03     21.45 o 
 -17   1  15     1987.73     2037.72     35.49 o 
 -15   1  15      245.13      231.23      8.20 o 
 -13   1  15      422.35      412.62     10.72 o 
 -11   1  15      662.24      720.72     14.95 o 
  -9   1  15     3125.13     2636.18     43.33 o 
  -7   1  15     5943.01     5566.15     95.67 o 
  -5   1  15     7909.18     7832.78    152.80 o 
  -3   1  15     1215.25     1243.32     30.34 o 
  -1   1  15     3165.13     2640.64     47.87 o 
   1   1  15     1780.20     1563.41     30.22 o 
   3   1  15     6595.11     6651.87    114.57 o 
   5   1  15        0.43       -2.40      3.81 o 
   7   1  15       56.64       69.91      6.26 o 
   9   1  15       34.13       21.10      6.04 o 
  11   1  15      160.17      144.81      9.80 o 
  13   1  15        7.33       15.26      5.61 o 
  15   1  15      120.76      113.02     10.35 o 
  17   1  15        5.06       14.22      7.89 o 
  19   1  15       70.83       94.90     10.46 o 
  21   1  15       81.07       84.71     10.48 o 
  23   1  15        0.96       11.11      9.30 o 
  25   1  15       33.37       45.17     10.78 o 
  27   1  15        6.01        5.33      9.98 o 
  29   1  15        5.31        4.55     10.03 o 
  31   1  15       55.68       86.32     13.64 o 
  33   1  15       35.92       29.77     12.57 o 
 -40   2  15        0.87      -12.77     12.77 o 
 -38   2  15      225.76      240.93     18.03 o 
 -36   2  15       87.25       88.56     13.61 o 
 -34   2  15        0.18        5.73     10.35 o 
 -32   2  15      431.95      478.73     20.91 o 
 -30   2  15        4.56        4.93      9.58 o 
 -28   2  15     1424.81     1406.92     41.54 o 
 -26   2  15        7.43       -7.20      8.37 o 
 -24   2  15     2783.00     2653.05     77.11 o 
 -22   2  15      359.48      341.74     27.56 o 
 -20   2  15     6659.36     6607.71    115.27 o 
 -18   2  15       38.39       51.63      6.96 o 
 -16   2  15     1337.78     1217.37     25.98 o 
 -14   2  15      129.10      115.57      7.31 o 
 -12   2  15     2645.68     2384.94     44.49 o 
 -10   2  15      163.28      195.57     17.72 o 
  -8   2  15      145.76      165.46      7.91 o 
  -6   2  15      173.58      141.87      6.91 o 
  -4   2  15        4.93       36.99      5.65 o 
  -2   2  15        8.10       14.72      5.05 o 
   0   2  15     1070.90      942.96     23.34 o 
   2   2  15       76.38       65.93      6.97 o 
   4   2  15      361.64      491.86     13.62 o 
   6   2  15        3.58       -1.99      4.53 o 
   8   2  15     2788.25     2534.93     74.34 o 
  10   2  15       55.13       52.68      6.67 o 
  12   2  15     1140.93     1134.72     33.92 o 
  14   2  15      935.43      865.87     21.47 o 
  16   2  15      542.19      475.04     17.55 o 
  18   2  15     1564.43     1494.21     32.65 o 
  20   2  15     1086.68     1081.17     29.99 o 
  22   2  15      205.12      219.08     14.45 o 
  24   2  15        6.62       12.78      9.36 o 
  26   2  15      818.94      789.45     26.53 o 
  28   2  15      416.35      394.18     23.43 o 
  30   2  15        3.24       22.77     12.66 o 
  32   2  15        0.44        0.94     12.31 o 
 -37   3  15      198.07      195.38     17.55 o 
 -35   3  15      199.62      222.45     17.44 o 
 -33   3  15        1.37        2.39     10.36 o 
 -31   3  15        0.44       -1.79      9.89 o 
 -29   3  15       25.44       41.52     10.77 o 
 -27   3  15      755.62      738.08     24.42 o 
 -25   3  15       28.80       33.19     10.01 o 
 -23   3  15      418.17      431.57     17.65 o 
 -21   3  15      184.90      204.10     13.24 o 
 -19   3  15        1.64       -4.75      7.37 o 
 -17   3  15     1277.07     1143.54     29.23 o 
 -15   3  15     2080.51     1928.14     43.36 o 
 -13   3  15     3125.47     2938.56     61.46 o 
 -11   3  15      754.20      691.21     20.04 o 
  -9   3  15     5014.52     4799.37     84.34 o 
  -7   3  15     5903.51     5528.77    108.27 o 
  -5   3  15     5013.50     4829.23     95.53 o 
  -3   3  15      583.49      521.12     16.77 o 
  -1   3  15     3382.86     3314.13     67.79 o 
   1   3  15     2147.78     1972.64     43.49 o 
   3   3  15     4618.83     4131.58     83.09 o 
   5   3  15        1.51        8.34      5.97 o 
   7   3  15      263.77      266.33     12.46 o 
   9   3  15      133.47      136.42     10.80 o 
  11   3  15     5520.21     4792.90     96.45 o 
  13   3  15       50.22       65.52     10.36 o 
  15   3  15     1318.39     1255.80     59.77 o 
  17   3  15        5.12        7.77      7.70 o 
  19   3  15     1479.37     1427.42     32.31 o 
  21   3  15       58.67       68.48     11.00 o 
  23   3  15      750.55      791.42     25.80 o 
  25   3  15       50.46       42.10     12.59 o 
  27   3  15      183.02      172.78     27.51 o 
  29   3  15        7.78       38.45     14.20 o 
  31   3  15      129.48      114.03     18.76 o 
 -34   4  15        0.10       11.15     11.92 o 
 -32   4  15       33.21       23.48     12.13 o 
 -30   4  15       28.34       60.30     12.61 o 
 -28   4  15      174.10      168.05     14.89 o 
 -26   4  15       28.25       42.08     10.89 o 
 -24   4  15      140.65      172.10     13.77 o 
 -22   4  15      135.06      142.98     12.98 o 
 -20   4  15     1260.62     1163.88     32.31 o 
 -18   4  15      468.73      407.65     17.15 o 
 -16   4  15      767.17      700.72     24.85 o 
 -14   4  15      133.84      131.98     10.73 o 
 -12   4  15     3866.65     3477.91     84.66 o 
 -10   4  15      202.26      221.51     15.74 o 
  -8   4  15        8.45       -0.30      8.67 o 
  -6   4  15       57.10       61.66     11.75 o 
  -4   4  15     5020.92     4700.29    109.86 o 
  -2   4  15     1085.91     1027.51     32.22 o 
   0   4  15     4009.00     3823.10     90.98 o 
   2   4  15      326.43      347.68     17.19 o 
   4   4  15     1419.90     1323.45     37.32 o 
   6   4  15      167.53      174.04     11.51 o 
   8   4  15     2577.72     2114.92     74.44 o 
  10   4  15      605.59      588.59     23.75 o 
  12   4  15      398.21      424.14     20.78 o 
  14   4  15       21.93       29.76     10.30 o 
  16   4  15       19.21       20.22     10.38 o 
  18   4  15      229.35      301.71     23.39 o 
  20   4  15      555.82      584.83     25.93 o 
  22   4  15        9.49        5.33     12.71 o 
  24   4  15      102.44       96.09     15.88 o 
  26   4  15       48.75       68.63     14.71 o 
  28   4  15        8.59       27.67     17.01 o 
 -31   5  15        2.00       12.78     12.50 o 
 -29   5  15        3.02       16.60     17.38 o 
 -27   5  15       55.39       47.61     12.45 o 
 -25   5  15       26.89       24.90     11.20 o 
 -23   5  15        2.00        6.85      9.88 o 
 -21   5  15      145.08      202.59     14.75 o 
 -19   5  15        4.90      -11.71     11.90 o 
 -17   5  15      316.37      242.68     30.03 o 
 -15   5  15        0.18        8.73     10.20 o 
 -13   5  15      803.67      749.65     27.91 o 
 -11   5  15       65.42       78.13     12.53 o 
  -9   5  15      176.30      177.24     14.74 o 
  -7   5  15      932.73      831.93     29.31 o 
  -5   5  15      176.31      177.19     14.89 o 
  -3   5  15        7.43       11.78      9.57 o 
  -1   5  15       30.74       32.53     10.32 o 
   1   5  15       89.20      101.85     17.69 o 
   3   5  15      130.92      162.79     28.16 o 
   5   5  15      197.22      271.21     23.86 o 
   7   5  15      122.81      103.94     18.48 o 
   9   5  15      144.53      133.16     19.00 o 
  11   5  15        8.26        6.94     10.01 o 
  13   5  15       50.43       78.21     13.49 o 
  15   5  15      394.08      305.61     20.28 o 
  17   5  15       54.31       64.40     19.04 o 
  19   5  15       43.55       38.82     13.08 o 
  21   5  15        0.19      -11.92     11.92 o 
  23   5  15        5.27        3.58     12.69 o 
 -26   6  15       53.68       72.68     29.77 o 
 -24   6  15       54.72       73.53     19.15 o 
 -22   6  15       80.04       64.61     15.22 o 
 -20   6  15       87.87       84.84     16.67 o 
 -18   6  15        9.12       12.60     12.11 o 
 -16   6  15      178.60      207.16     18.00 o 
 -14   6  15      219.85      208.91     18.04 o 
 -12   6  15      753.77      676.12     37.29 o 
 -10   6  15        3.09        7.02     15.16 o 
  -8   6  15       80.52      116.27     19.14 o 
  -6   6  15      119.05      110.22     18.92 o 
  -4   6  15      870.13      742.85     36.21 o 
  -2   6  15       77.89       68.98     24.54 o 
   0   6  15      161.26      140.99     21.38 o 
   2   6  15      267.67      324.09     27.64 o 
   4   6  15      166.42      171.04     22.85 o 
   6   6  15       48.14       53.25     19.91 o 
   8   6  15      216.69      235.44     25.03 o 
  10   6  15       48.53       87.92     20.18 o 
  12   6  15       38.59       42.81     18.76 o 
  14   6  15       10.99       -1.88     23.33 o 
  16   6  15        6.96       -5.16     17.61 o 
  18   6  15       68.47      111.26     22.80 o 
 -15   7  15       19.43       29.02     17.90 o 
 -13   7  15       29.12       46.01     17.90 o 
 -11   7  15       80.59       63.75     40.90 o 
  -9   7  15        7.75       -1.98     16.56 o 
  -7   7  15       78.22       77.38     27.22 o 
  -5   7  15        0.92       25.74     25.88 o 
  -3   7  15        9.01       22.45     17.44 o 
  -1   7  15       35.39       25.81     18.68 o 
   1   7  15       25.98       10.09     21.45 o 
   3   7  15       58.73       65.24     21.01 o 
   5   7  15      132.24      200.76     51.63 o 
   7   7  15      187.62      224.09     27.96 o 
   9   7  15       72.72      101.54     23.32 o 
 -40   0  16      672.71      734.83     55.78 o 
 -38   0  16       10.97        3.70     20.78 o 
 -36   0  16       44.11       24.69     31.65 o 
 -34   0  16     1949.76     2010.66     68.36 o 
 -32   0  16      574.65      480.47     27.83 o 
 -30   0  16       41.19       59.84     12.07 o 
 -28   0  16       72.95       63.25     11.55 o 
 -26   0  16     1524.43     1668.95     45.41 o 
 -24   0  16      405.75      427.21     18.32 o 
 -22   0  16      369.27      379.33     21.37 o 
 -20   0  16      355.66      340.63     15.51 o 
 -18   0  16       64.72       61.42     10.24 o 
 -16   0  16     2720.28     2088.59     90.03 o 
 -14   0  16     1424.92     1572.85     39.63 o 
 -12   0  16       49.34       98.16     12.07 o 
 -10   0  16     2491.51     2684.43     62.69 o 
  -8   0  16     8238.79     7962.07    174.82 o 
  -6   0  16     3949.99     3915.94     88.64 o 
  -4   0  16    12514.37    12978.06    281.65 o 
  -2   0  16     1027.45     1159.76     32.58 o 
   0   0  16        8.38       20.46      9.56 o 
   2   0  16     3528.50     3278.24     75.06 o 
   4   0  16     7790.52     6857.95    188.57 o 
   6   0  16     1585.88     1416.11     46.17 o 
   8   0  16      663.03      583.93     25.22 o 
  10   0  16     1819.88     1742.38     56.41 o 
  12   0  16     6955.18     6518.77    239.09 o 
  14   0  16     3189.70     2883.85     87.32 o 
  16   0  16     2997.01     2751.87     85.14 o 
  18   0  16      114.76      123.92     16.11 o 
  20   0  16      102.28      104.22     16.30 o 
  22   0  16      728.07      684.39     33.28 o 
  24   0  16      197.55      194.17     20.56 o 
  26   0  16      441.02      386.49     78.58 o 
  28   0  16      242.08      255.31     44.38 o 
  30   0  16       35.16       55.37     18.24 o 
  32   0  16       95.95      157.08     34.19 o 
  34   0  16      265.85      300.64     38.62 o 
 -39   1  16      386.22      423.72     25.64 o 
 -37   1  16       42.95       39.78     12.29 o 
 -35   1  16       44.12       68.92     12.91 o 
 -33   1  16        3.98        1.94     10.07 o 
 -31   1  16      266.29      345.47     17.90 o 
 -29   1  16       12.72       -2.57      7.74 o 
 -27   1  16       10.23        5.55      7.39 o 
 -25   1  16      103.05       89.94      8.82 o 
 -23   1  16      830.09      762.43     27.41 o 
 -21   1  16     3284.14     3133.47     68.87 o 
 -19   1  16     2333.80     2208.21     42.54 o 
 -17   1  16     4335.90     4470.49     79.17 o 
 -15   1  16      460.83      435.11     13.11 o 
 -13   1  16     6803.91     7007.80    119.98 o 
 -11   1  16     4401.33     4281.24     75.13 o 
  -9   1  16     3201.21     3181.56     51.76 o 
  -7   1  16      773.82      808.01     16.16 o 
  -5   1  16     5104.95     5289.21     83.24 o 
  -3   1  16     1920.11     1774.97     30.49 o 
  -1   1  16      593.32      514.05     29.47 o 
   1   1  16      686.79      758.81     17.31 o 
   3   1  16       13.85       36.54      4.94 o 
   5   1  16      271.01      288.52     10.17 o 
   7   1  16      670.75      580.01     17.69 o 
   9   1  16      922.18      993.01     40.03 o 
  11   1  16     1210.78     1181.68     29.63 o 
  13   1  16     1534.89     1475.42     51.09 o 
  15   1  16      261.06      273.38     14.39 o 
  17   1  16      220.05      250.52     13.99 o 
  19   1  16       36.72       52.20      9.66 o 
  21   1  16      441.81      452.83     21.70 o 
  23   1  16       13.16       29.87     13.20 o 
  25   1  16       11.73       16.21      9.26 o 
  27   1  16      521.64      522.72     21.78 o 
  29   1  16       12.83       21.30     11.00 o 
  31   1  16       62.57       61.08     12.80 o 
  33   1  16        0.11       34.55     12.29 o 
 -38   2  16       20.07       20.94     12.47 o 
 -36   2  16       47.22       21.07     11.72 o 
 -34   2  16        4.75        9.67     10.35 o 
 -32   2  16      544.25      554.32     23.02 o 
 -30   2  16      602.35      541.57     21.21 o 
 -28   2  16        6.39       11.28      9.17 o 
 -26   2  16      695.80      724.53     23.50 o 
 -24   2  16     5086.68     4916.24     99.68 o 
 -22   2  16     1933.96     1790.73     44.48 o 
 -20   2  16      109.35      112.86     10.89 o 
 -18   2  16      602.52      624.58     17.11 o 
 -16   2  16     5156.83     4662.67    138.82 o 
 -14   2  16      155.65      138.81      8.14 o 
 -12   2  16       34.69       56.38      6.03 o 
 -10   2  16      148.40      192.18      8.62 o 
  -8   2  16     8877.00     8763.27    148.75 o 
  -6   2  16      807.52      858.96     22.30 o 
  -4   2  16     4364.17     4326.25    104.28 o 
  -2   2  16     1029.08      943.02     23.57 o 
   0   2  16       73.18       73.02      6.97 o 
   2   2  16      352.33      307.82     20.48 o 
   4   2  16      292.34      262.24     21.14 o 
   6   2  16      200.53      140.10      8.13 o 
   8   2  16       33.65       49.07      6.30 o 
  10   2  16      634.09      582.72     17.46 o 
  12   2  16      496.08      441.96     14.39 o 
  14   2  16     1260.95     1138.25     28.10 o 
  16   2  16        6.91        7.61      6.60 o 
  18   2  16        7.67       10.25      7.99 o 
  20   2  16      262.96      258.85     15.00 o 
  22   2  16      284.83      293.45     16.34 o 
  24   2  16      149.67      170.56     13.99 o 
  26   2  16       50.52       28.20     10.87 o 
  28   2  16      240.07      240.48     16.87 o 
  30   2  16        0.21        3.85     13.13 o 
  32   2  16        0.12        9.24     14.25 o 
 -37   3  16       86.07       73.31     14.20 o 
 -35   3  16        3.30        6.24     11.38 o 
 -33   3  16      281.00      290.13     18.33 o 
 -31   3  16      133.00      129.36     13.80 o 
 -29   3  16      396.18      362.42     22.65 o 
 -27   3  16      153.69      158.23     13.63 o 
 -25   3  16        0.15        2.14      8.77 o 
 -23   3  16       15.38       11.82      8.79 o 
 -21   3  16      146.93      135.04     11.75 o 
 -19   3  16      453.10      434.53     17.14 o 
 -17   3  16     1010.41      836.65     23.94 o 
 -15   3  16      322.96      355.76     15.25 o 
 -13   3  16     1468.49     1517.24     39.44 o 
 -11   3  16      879.98      788.75     21.96 o 
  -9   3  16     1702.61     1451.06     33.95 o 
  -7   3  16        0.23        0.76      6.34 o 
  -5   3  16     1489.54     1381.05     32.94 o 
  -3   3  16     1232.54     1089.05     36.35 o 
  -1   3  16     1708.91     1562.88     36.14 o 
   1   3  16      309.07      314.59     20.98 o 
   3   3  16        0.05       20.06      6.71 o 
   5   3  16      869.42      785.60     38.69 o 
   7   3  16     1698.86     1459.55     52.64 o 
   9   3  16      257.45      307.60     25.01 o 
  11   3  16      823.40      740.76     22.51 o 
  13   3  16      212.03      228.60     13.07 o 
  15   3  16       31.36       33.58      8.55 o 
  17   3  16       17.86        6.86      8.08 o 
  19   3  16        4.50       16.42      8.90 o 
  21   3  16        0.84       -0.23     10.44 o 
  23   3  16       89.34       80.00     17.07 o 
  25   3  16       38.55       50.30     26.01 o 
  27   3  16       35.13       15.88     12.40 o 
  29   3  16        7.59       17.35     12.92 o 
 -34   4  16       38.14       43.42     13.41 o 
 -32   4  16        1.04       19.06     12.21 o 
 -30   4  16       68.13       44.48     19.89 o 
 -28   4  16       82.34       64.69     14.46 o 
 -26   4  16        0.00        6.85      9.93 o 
 -24   4  16       18.97       11.86      9.82 o 
 -22   4  16      229.44      251.35     15.31 o 
 -20   4  16       30.48       41.26     10.72 o 
 -18   4  16       14.43        2.81      8.02 o 
 -16   4  16       30.27       33.65      9.61 o 
 -14   4  16        1.17       -8.56      8.56 o 
 -12   4  16     2340.69     2256.94     58.86 o 
 -10   4  16      184.48      127.03     16.38 o 
  -8   4  16       27.95       24.92     10.00 o 
  -6   4  16        2.09        1.35     15.36 o 
  -4   4  16     2891.30     2826.80     90.10 o 
  -2   4  16     2078.19     1811.26     62.28 o 
   0   4  16      808.64      839.86     24.27 o 
   2   4  16     1368.39     1252.31     31.99 o 
   4   4  16     6507.80     6347.62    125.37 o 
   6   4  16       27.03       32.24      8.53 o 
   8   4  16      195.25      197.42     12.39 o 
  10   4  16      691.82      626.97     25.01 o 
  12   4  16     1815.52     1732.27     63.03 o 
  14   4  16      214.02      146.99     15.15 o 
  16   4  16      215.26      179.26     16.20 o 
  18   4  16       96.13      128.80     15.53 o 
  20   4  16      547.71      520.64     25.49 o 
  22   4  16      295.40      301.73     21.23 o 
  24   4  16       31.69       44.28     14.41 o 
  26   4  16        2.55       15.54     15.27 o 
 -31   5  16      182.04      188.54     35.13 o 
 -29   5  16      365.48      379.26     22.77 o 
 -27   5  16      578.52      574.89     23.61 o 
 -25   5  16       28.46       49.41     11.91 o 
 -23   5  16       50.94       96.00     12.72 o 
 -21   5  16      348.73      411.02     28.98 o 
 -19   5  16      492.59      458.13     23.36 o 
 -17   5  16      104.33       57.32     12.62 o 
 -15   5  16        0.35        6.37     10.59 o 
 -13   5  16     1305.58     1229.55     38.27 o 
 -11   5  16      320.91      325.78     20.15 o 
  -9   5  16      584.11      568.78     24.17 o 
  -7   5  16      218.78      215.88     16.62 o 
  -5   5  16      706.29      702.84     26.65 o 
  -3   5  16        0.11        1.74     10.22 o 
  -1   5  16     1938.61     1807.76     49.98 o 
   1   5  16       56.51       78.51     16.86 o 
   3   5  16      123.06      141.81     19.81 o 
   5   5  16       61.55      101.28     18.70 o 
   7   5  16     1442.68     1447.50     54.29 o 
   9   5  16      432.24      304.12     33.79 o 
  11   5  16        0.03       -3.71     10.47 o 
  13   5  16        6.24       11.05     19.77 o 
  15   5  16     1280.60     1261.40     40.96 o 
  17   5  16      104.90       80.39     14.98 o 
  19   5  16      652.30      560.62     28.48 o 
  21   5  16       37.81       56.88     14.97 o 
  23   5  16       44.12       53.58     22.11 o 
 -24   6  16      120.08      132.54     18.32 o 
 -22   6  16       17.14       52.28     14.40 o 
 -20   6  16        2.50       -7.28     11.94 o 
 -18   6  16        6.55       17.86     15.36 o 
 -16   6  16       24.28       38.09     13.03 o 
 -14   6  16      153.18      154.60     16.91 o 
 -12   6  16       75.44       69.79     14.02 o 
 -10   6  16      141.83      140.62     20.84 o 
  -8   6  16       90.90       80.34     26.15 o 
  -6   6  16      226.81      243.40     23.51 o 
  -4   6  16       39.24       19.68     32.85 o 
  -2   6  16       13.18       20.76     15.54 o 
   0   6  16       12.44       20.12     16.53 o 
   2   6  16      409.75      463.35     32.05 o 
   4   6  16      455.49      446.22     34.19 o 
   6   6  16       67.19       90.65     20.76 o 
   8   6  16        0.09      -16.50     16.50 o 
  10   6  16      112.97      136.06     22.55 o 
  12   6  16       85.97       95.74     29.23 o 
  14   6  16       38.64       29.77     26.82 o 
  16   6  16       69.48       75.21     20.08 o 
 -11   7  16      121.46      124.32     22.07 o 
  -9   7  16        1.89        3.39     16.66 o 
  -7   7  16      219.51      209.58     24.75 o 
  -5   7  16        0.40        0.77     25.88 o 
  -3   7  16        7.16       22.23     16.69 o 
  -1   7  16       30.40       29.91     18.56 o 
   1   7  16       15.95      -11.61     16.95 o 
   3   7  16        0.64       15.15     19.15 o 
   5   7  16        7.67      -17.92     17.92 o 
   7   7  16       19.71       26.95     20.84 o 
 -39   1  17       79.09       76.00     14.02 o 
 -37   1  17      381.87      382.87     23.92 o 
 -35   1  17       84.76       81.22     17.60 o 
 -33   1  17       18.97        0.63     10.66 o 
 -31   1  17      495.01      516.04     20.73 o 
 -29   1  17      277.00      242.35     18.95 o 
 -27   1  17        3.36        4.86      8.05 o 
 -25   1  17        6.47        6.32      6.98 o 
 -23   1  17      690.13      701.14     19.24 o 
 -21   1  17      189.13      214.57     10.80 o 
 -19   1  17      307.39      328.16     12.34 o 
 -17   1  17       46.64       60.54      6.82 o 
 -15   1  17      102.05       97.71      8.78 o 
 -13   1  17      986.73     1128.50     24.00 o 
 -11   1  17      227.69      241.91      9.46 o 
  -9   1  17     3623.59     3688.54     65.40 o 
  -7   1  17       23.06       24.75      4.66 o 
  -5   1  17      197.83      208.28     13.21 o 
  -3   1  17      207.49      251.34     23.45 o 
  -1   1  17     2124.30     2173.64     53.80 o 
   1   1  17      237.29      225.17      8.91 o 
   3   1  17     3054.09     2941.17     66.17 o 
   5   1  17      120.39      131.00      7.50 o 
   7   1  17      853.63      756.51     23.54 o 
   9   1  17      484.80      469.70     16.41 o 
  11   1  17       36.89       22.65      7.08 o 
  13   1  17      250.61      248.97     20.79 o 
  15   1  17      807.62      800.17     23.97 o 
  17   1  17        0.93        3.28     13.66 o 
  19   1  17      425.18      459.54     18.68 o 
  21   1  17      523.07      544.93     20.77 o 
  23   1  17       17.93       22.13      9.65 o 
  25   1  17       15.79       27.28     10.27 o 
  27   1  17        1.45        4.62     10.10 o 
  29   1  17      522.64      509.82     22.55 o 
  31   1  17       45.01       62.54     13.50 o 
 -38   2  17       15.26       17.22     14.67 o 
 -36   2  17       40.22       46.05     13.39 o 
 -34   2  17       91.37       88.37     13.50 o 
 -32   2  17      718.47      781.94     26.50 o 
 -30   2  17       12.91        1.42      9.91 o 
 -28   2  17      729.61      706.14     23.80 o 
 -26   2  17     1228.86     1164.88     31.54 o 
 -24   2  17     2611.27     2516.44     94.92 o 
 -22   2  17      118.76      121.18     11.74 o 
 -20   2  17     4846.27     4694.49     94.79 o 
 -18   2  17      666.85      579.75     19.72 o 
 -16   2  17     1040.75      960.06     23.18 o 
 -14   2  17       38.54       28.98      6.49 o 
 -12   2  17     3691.59     3586.63     64.49 o 
 -10   2  17      224.80      175.12     21.87 o 
  -8   2  17       60.61       95.60      7.88 o 
  -6   2  17      100.44       94.50     16.79 o 
  -4   2  17       14.54        7.24      5.48 o 
  -2   2  17        2.68        5.80      5.24 o 
   0   2  17      285.24      292.97     19.76 o 
   2   2  17      194.96      186.84     10.18 o 
   4   2  17      106.47      101.48      8.47 o 
   6   2  17      714.69      606.60     18.58 o 
   8   2  17      277.82      298.26     13.44 o 
  10   2  17       39.17       49.95      6.92 o 
  12   2  17      488.71      506.95     15.85 o 
  14   2  17     1559.41     1551.02     37.78 o 
  16   2  17        3.41        9.07     10.95 o 
  18   2  17       70.07       83.85     12.20 o 
  20   2  17       65.09       85.36     10.94 o 
  22   2  17      460.06      507.34     20.46 o 
  24   2  17       33.55       37.64     10.92 o 
  26   2  17      173.98      203.20     15.88 o 
  28   2  17        0.01       -1.55     10.46 o 
  30   2  17       28.51       53.84     15.51 o 
 -37   3  17       26.18       47.66     13.01 o 
 -35   3  17       43.04       39.20     13.55 o 
 -33   3  17        5.07       11.30     11.34 o 
 -31   3  17        3.45       19.99     10.89 o 
 -29   3  17       92.72      113.68     12.97 o 
 -27   3  17      159.68      148.91     13.37 o 
 -25   3  17       59.35       55.25     10.29 o 
 -23   3  17      249.46      251.50     15.25 o 
 -21   3  17       83.36       87.71     16.18 o 
 -19   3  17       35.32       29.29      8.78 o 
 -17   3  17      188.92      189.78     12.15 o 
 -15   3  17      395.84      372.12     17.31 o 
 -13   3  17     4307.30     3902.20    114.88 o 
 -11   3  17      284.87      280.66     16.08 o 
  -9   3  17       19.67       18.72      9.31 o 
  -7   3  17       17.83        6.37     12.39 o 
  -5   3  17    17657.96    17519.21    329.57 o 
  -3   3  17        1.00       13.39      7.36 o 
  -1   3  17     1903.29     1862.51     41.92 o 
   1   3  17       15.67        4.60      7.32 o 
   3   3  17    11765.69    10392.35    263.34 o 
   5   3  17       27.39       31.43      8.11 o 
   7   3  17     1860.46     1714.81     51.75 o 
   9   3  17      119.98      124.35     11.46 o 
  11   3  17     3981.16     3614.11     75.30 o 
  13   3  17       35.07       40.42      8.81 o 
  15   3  17      958.49      819.18     24.92 o 
  17   3  17       12.66        5.82      7.97 o 
  19   3  17      962.64      961.67     36.55 o 
  21   3  17      135.09      134.40     20.95 o 
  23   3  17      674.99      601.40     51.09 o 
  25   3  17       10.09        6.22     14.10 o 
  27   3  17       58.88       91.55     20.39 o 
  29   3  17      141.29      151.95     40.63 o 
 -34   4  17      148.63      165.03     20.46 o 
 -32   4  17      176.51      166.38     19.90 o 
 -30   4  17       18.33       30.05     12.01 o 
 -28   4  17     1249.63     1239.93     35.38 o 
 -26   4  17      170.42      177.72     14.71 o 
 -24   4  17      463.30      441.29     19.57 o 
 -22   4  17      124.91      127.35     12.76 o 
 -20   4  17     2271.24     2199.36     86.70 o 
 -18   4  17      977.83      917.13     31.57 o 
 -16   4  17      290.66      303.61     22.63 o 
 -14   4  17       17.23       22.06     10.19 o 
 -12   4  17     2590.64     2520.80     96.68 o 
 -10   4  17     1007.06      959.01     31.99 o 
  -8   4  17     1501.60     1300.13     38.52 o 
  -6   4  17       77.46      101.18     12.34 o 
  -4   4  17      604.77      594.28     23.87 o 
  -2   4  17     1565.89     1549.64     43.65 o 
   0   4  17     3057.97     2760.81     69.27 o 
   2   4  17      755.41      640.00     21.16 o 
   4   4  17        1.94       22.36      8.24 o 
   6   4  17      525.79      505.53     19.70 o 
   8   4  17     2481.10     2347.32     52.65 o 
  10   4  17     3480.04     3138.58     83.94 o 
  12   4  17      710.13      661.50     33.22 o 
  14   4  17      209.65      188.07     16.25 o 
  16   4  17      217.74      207.19     17.64 o 
  18   4  17      916.20      827.71     31.87 o 
  20   4  17       69.99       97.40     15.26 o 
  22   4  17       68.38       92.36     15.87 o 
  24   4  17      100.85      112.39     20.82 o 
  26   4  17      184.52      209.78     25.50 o 
 -29   5  17       36.88       65.80     13.47 o 
 -27   5  17      217.27      269.74     21.56 o 
 -25   5  17       64.20      114.20     16.38 o 
 -23   5  17       87.70       84.84     15.22 o 
 -21   5  17        6.91        9.88     12.14 o 
 -19   5  17       48.25       42.44     13.48 o 
 -17   5  17        2.87        4.02     12.52 o 
 -15   5  17      203.17      169.37     15.71 o 
 -13   5  17      203.68      133.19     16.98 o 
 -11   5  17       54.72       55.04     12.11 o 
  -9   5  17       52.23       54.16     18.27 o 
  -7   5  17       83.26       78.04     15.11 o 
  -5   5  17      706.15      640.22     25.82 o 
  -3   5  17      406.69      429.70     29.51 o 
  -1   5  17      133.54      136.79     14.16 o 
   1   5  17      125.78      150.60     21.32 o 
   3   5  17       19.94       63.08     16.91 o 
   5   5  17      104.89      123.14     19.97 o 
   7   5  17      259.03      267.04     34.06 o 
   9   5  17      108.85       95.74     25.75 o 
  11   5  17        0.32        7.37     12.10 o 
  13   5  17       58.96       45.55     12.92 o 
  15   5  17      454.66      476.19     25.30 o 
  17   5  17      417.12      471.21     43.24 o 
  19   5  17       11.23       11.29     13.37 o 
  21   5  17       41.35       90.68     15.78 o 
 -24   6  17       13.08       23.62     18.25 o 
 -22   6  17        1.61       24.78     13.19 o 
 -20   6  17       34.98       44.93     14.56 o 
 -18   6  17       12.07       30.93     15.64 o 
 -16   6  17       53.95       64.89     14.23 o 
 -14   6  17       18.75       27.08     13.20 o 
 -12   6  17        1.54        4.00     11.46 o 
 -10   6  17        3.13       -9.00     13.98 o 
  -8   6  17       15.89       -3.27     14.97 o 
  -6   6  17      190.36      254.30     24.37 o 
  -4   6  17      179.15      241.48     24.34 o 
  -2   6  17       31.33       40.82     21.99 o 
   0   6  17       36.59       51.98     18.32 o 
   2   6  17      477.01      477.48     32.77 o 
   4   6  17        0.08       12.65     22.26 o 
   6   6  17      289.47      328.27     29.01 o 
   8   6  17        0.27       28.22     19.34 o 
  10   6  17       89.42      124.93     22.59 o 
  12   6  17       24.05       18.32     19.13 o 
  14   6  17       83.85      179.42     34.33 o 
  16   6  17        2.73       -0.03     17.16 o 
 -11   7  17       20.70       -1.78     19.18 o 
  -9   7  17        2.56        0.31     16.55 o 
  -7   7  17       16.64        1.56     16.97 o 
  -5   7  17        0.47       10.21     16.30 o 
  -3   7  17       13.74        1.86     17.02 o 
  -1   7  17        0.21       -9.01     16.97 o 
   1   7  17        6.06       -6.90     17.43 o 
   3   7  17       46.72       73.22     29.77 o 
 -40   0  18        7.08       43.45     26.55 o 
 -38   0  18      817.59      751.73     56.05 o 
 -36   0  18       14.39       12.64     15.67 o 
 -34   0  18      181.51      189.41     31.24 o 
 -32   0  18       22.23       26.98     13.92 o 
 -30   0  18     2093.11     2097.55     69.31 o 
 -28   0  18     1032.94      992.70     40.27 o 
 -26   0  18     1426.15     1372.44     49.08 o 
 -24   0  18      557.66      482.78     24.86 o 
 -22   0  18        0.01        7.96      9.84 o 
 -20   0  18      115.92       91.51      9.99 o 
 -18   0  18        4.74       20.92      6.74 o 
 -16   0  18     1567.04     1359.26     36.10 o 
 -14   0  18     1533.39     1460.51     37.77 o 
 -12   0  18     3987.66     3575.85     82.41 o 
 -10   0  18       15.26       20.92      7.52 o 
  -8   0  18     3126.96     2799.67     83.71 o 
  -6   0  18     6223.61     6345.96    140.96 o 
  -4   0  18     7896.99     8408.94    184.90 o 
  -2   0  18     1239.91     1375.80     64.10 o 
   0   0  18        3.97       19.89      9.39 o 
   2   0  18       19.97        8.93      8.06 o 
   4   0  18      635.25      635.17     40.23 o 
   6   0  18     3543.07     3371.05    269.13 o 
   8   0  18       44.09       56.91     16.49 o 
  10   0  18      250.14      209.71     16.78 o 
  12   0  18        5.99        3.62     10.43 o 
  14   0  18     4149.18     3836.03    113.49 o 
  16   0  18     1676.19     1605.83     55.37 o 
  18   0  18     3953.96     3692.49    111.22 o 
  20   0  18        5.93       43.13     14.57 o 
  22   0  18     4703.47     4417.12    132.71 o 
  24   0  18     1744.95     1610.68     83.81 o 
  26   0  18      519.42      374.36     28.69 o 
  28   0  18       50.55       63.80     17.04 o 
  30   0  18      541.79      427.49     79.79 o 
  32   0  18      757.17      759.51     57.39 o 
 -39   1  18       26.51       41.44     21.27 o 
 -37   1  18       89.35      134.23     21.52 o 
 -35   1  18      323.00      271.55     23.57 o 
 -33   1  18      296.26      344.95     28.22 o 
 -31   1  18      273.71      296.38     17.16 o 
 -29   1  18      596.57      636.80     20.01 o 
 -27   1  18     2092.84     1967.41     40.96 o 
 -25   1  18      146.53      130.30     10.15 o 
 -23   1  18      117.48      134.82      9.83 o 
 -21   1  18     2404.37     2219.72     43.55 o 
 -19   1  18     2271.52     2078.48     40.63 o 
 -17   1  18       37.51       44.44      8.29 o 
 -15   1  18      308.78      332.26     11.93 o 
 -13   1  18     2728.71     2498.44     46.59 o 
 -11   1  18      136.32      130.36      8.90 o 
  -9   1  18     6832.14     6670.86    114.55 o 
  -7   1  18      284.01      274.93     11.60 o 
  -5   1  18       48.83       78.45      8.45 o 
  -3   1  18        1.64       -1.87      5.07 o 
  -1   1  18    10086.28     9384.98    178.81 o 
   1   1  18       12.79       15.41      5.74 o 
   3   1  18     4568.86     4769.92     93.93 o 
   5   1  18       18.17       47.59      7.59 o 
   7   1  18    12058.45    11701.27    224.61 o 
   9   1  18      418.63      385.13     15.15 o 
  11   1  18      955.40      978.72     28.03 o 
  13   1  18      813.49      816.88     24.16 o 
  15   1  18      120.72      117.24     11.65 o 
  17   1  18       39.79       70.41     10.25 o 
  19   1  18      253.67      231.79     14.68 o 
  21   1  18      293.38      291.42     19.66 o 
  23   1  18        1.91        4.40     10.00 o 
  25   1  18      413.22      469.60     20.97 o 
  27   1  18      123.03      124.35     14.49 o 
  29   1  18       56.95       48.89     14.53 o 
  31   1  18        4.82       28.08     12.93 o 
 -38   2  18       25.20       43.82     13.52 o 
 -36   2  18       13.80        3.24     11.24 o 
 -34   2  18      254.06      236.40     17.20 o 
 -32   2  18       26.07       52.19     11.91 o 
 -30   2  18      382.81      393.63     19.21 o 
 -28   2  18      182.02      192.23     16.60 o 
 -26   2  18       57.67       50.07     10.40 o 
 -24   2  18      858.35      894.79     26.55 o 
 -22   2  18      139.35      149.97     12.17 o 
 -20   2  18     1331.61     1277.23     32.47 o 
 -18   2  18     2358.18     2286.25     44.53 o 
 -16   2  18      117.71      103.74      9.44 o 
 -14   2  18     1447.37     1421.57     33.95 o 
 -12   2  18     2331.74     2108.19     50.74 o 
 -10   2  18     1548.64     1560.71     41.65 o 
  -8   2  18     1167.30     1053.94     26.58 o 
  -6   2  18     4205.20     3865.72    102.74 o 
  -4   2  18     4054.89     3760.13     76.08 o 
  -2   2  18     2185.11     2085.90     45.39 o 
   0   2  18       32.62       44.20     13.96 o 
   2   2  18       12.79       26.20      6.74 o 
   4   2  18     2186.57     1964.75     43.60 o 
   6   2  18     3236.99     2788.98     58.98 o 
   8   2  18      253.07      249.39     12.61 o 
  10   2  18     1063.09     1017.71     38.59 o 
  12   2  18      375.78      384.55     20.87 o 
  14   2  18     1122.97     1039.28     41.82 o 
  16   2  18       37.92       41.43      8.94 o 
  18   2  18        6.63       14.80      8.23 o 
  20   2  18        4.76       21.70      9.41 o 
  22   2  18      520.06      478.98     20.17 o 
  24   2  18        0.13       -0.28     10.00 o 
  26   2  18        5.11       11.90     10.82 o 
  28   2  18       11.07       15.06     11.32 o 
  30   2  18       19.81       37.34     14.38 o 
 -35   3  18        4.65       32.30     14.01 o 
 -33   3  18       96.66       89.23     16.10 o 
 -31   3  18       82.59       92.49     13.07 o 
 -29   3  18      427.57      448.48     20.94 o 
 -27   3  18      279.44      248.46     15.95 o 
 -25   3  18      387.12      366.18     17.90 o 
 -23   3  18      247.87      274.95     22.90 o 
 -21   3  18     1727.22     1662.22     40.26 o 
 -19   3  18      198.48      200.06     13.15 o 
 -17   3  18     1501.83     1361.02     33.86 o 
 -15   3  18      845.63      817.60     28.44 o 
 -13   3  18     5925.28     5942.40    168.52 o 
 -11   3  18       51.49       26.46      9.58 o 
  -9   3  18     7640.73     7351.96    142.94 o 
  -7   3  18      524.67      485.53     18.60 o 
  -5   3  18    20693.81    20974.13    393.60 o 
  -3   3  18     1798.58     1689.56     39.41 o 
  -1   3  18     1889.14     1712.68     39.64 o 
   1   3  18        6.86        0.02      8.01 o 
   3   3  18     4759.83     4448.43     90.02 o 
   5   3  18      852.03      820.98     23.74 o 
   7   3  18      262.10      270.34     26.80 o 
   9   3  18       17.56       18.85      7.61 o 
  11   3  18      376.62      342.54     15.80 o 
  13   3  18      520.78      522.08     19.29 o 
  15   3  18      249.94      252.50     14.83 o 
  17   3  18       60.91       76.64     12.46 o 
  19   3  18       35.92       53.41     12.33 o 
  21   3  18      126.83      154.39     21.86 o 
  23   3  18       24.69       41.88     17.14 o 
  25   3  18      191.84      180.12     23.48 o 
  27   3  18       70.84       64.32     18.71 o 
 -32   4  18       10.66       -1.45     12.90 o 
 -30   4  18        6.15        9.13     11.56 o 
 -28   4  18      258.98      257.15     26.75 o 
 -26   4  18      510.29      472.98     21.13 o 
 -24   4  18       49.27       67.91     12.04 o 
 -22   4  18        5.12        1.11     10.73 o 
 -20   4  18        7.05       13.72     11.22 o 
 -18   4  18     1719.21     1512.62     44.38 o 
 -16   4  18      220.14      221.66     25.00 o 
 -14   4  18       93.73      105.34     13.06 o 
 -12   4  18       35.75       17.51      9.73 o 
 -10   4  18        1.13       -5.45      9.02 o 
  -8   4  18       82.28      113.09     12.83 o 
  -6   4  18       66.45       88.34     11.98 o 
  -4   4  18       82.83       95.96     12.34 o 
  -2   4  18      315.68      321.87     17.92 o 
   0   4  18        1.69        1.96      8.62 o 
   2   4  18       59.25       63.08     11.67 o 
   4   4  18       50.10       67.61      9.97 o 
   6   4  18      351.93      354.73     16.45 o 
   8   4  18     1134.84      984.73     28.15 o 
  10   4  18      581.47      582.55     24.70 o 
  12   4  18      437.52      443.17     28.10 o 
  14   4  18      803.02      697.07     42.05 o 
  16   4  18      688.58      607.50     26.78 o 
  18   4  18       29.47       28.39     13.05 o 
  20   4  18      290.75      269.18     25.16 o 
  22   4  18      319.65      336.88     30.44 o 
  24   4  18       57.98       72.92     19.24 o 
 -29   5  18       95.37      127.24     22.09 o 
 -27   5  18        0.02       -5.11     13.11 o 
 -25   5  18      515.01      496.98     26.24 o 
 -23   5  18       12.92       20.20     13.19 o 
 -21   5  18      149.42      169.54     17.65 o 
 -19   5  18       34.75       33.12     16.59 o 
 -17   5  18      580.90      581.03     56.19 o 
 -15   5  18       14.38       24.42     11.51 o 
 -13   5  18      171.10      188.63     18.10 o 
 -11   5  18       15.53        0.37     10.49 o 
  -9   5  18       80.66       79.97     13.33 o 
  -7   5  18      181.68      174.92     15.77 o 
  -5   5  18      272.99      363.52     25.32 o 
  -3   5  18      664.75      566.08     24.75 o 
  -1   5  18      220.79      260.24     17.49 o 
   1   5  18       46.59       58.07     16.74 o 
   3   5  18      328.89      264.30     23.87 o 
   5   5  18      261.08      303.81     25.72 o 
   7   5  18       11.19       25.96     16.68 o 
   9   5  18       36.43        8.58     21.99 o 
  11   5  18      223.32      164.10     21.94 o 
  13   5  18       40.78       66.41     14.17 o 
  15   5  18      270.84      305.61     21.28 o 
  17   5  18       15.49       35.71     14.97 o 
  19   5  18      622.10      595.68     84.51 o 
  21   5  18        0.35      -10.67     17.02 o 
 -22   6  18        0.30       -0.46     16.09 o 
 -20   6  18        2.72       19.84     13.98 o 
 -18   6  18       77.52       89.12     19.99 o 
 -16   6  18      107.34      111.94     15.84 o 
 -14   6  18       35.86       52.48     13.59 o 
 -12   6  18       28.14       39.78     12.79 o 
 -10   6  18      196.92      273.60     25.96 o 
  -8   6  18       24.12       52.09     17.10 o 
  -6   6  18      220.10      287.92     26.07 o 
  -4   6  18       61.67       39.72     17.44 o 
  -2   6  18        6.48       14.31     15.45 o 
   0   6  18        3.69      -25.48     25.48 o 
   2   6  18      408.66      475.18     32.99 o 
   4   6  18        1.23        1.56     26.01 o 
   6   6  18      218.36      257.04     27.11 o 
   8   6  18      100.37      147.33     23.70 o 
  10   6  18      133.06      181.42     24.70 o 
  12   6  18       27.46       39.42     20.25 o 
  14   6  18      297.26      272.90     28.98 o 
  -7   7  18       34.98       39.42     19.98 o 
  -5   7  18       64.69       67.78     20.47 o 
  -3   7  18       50.99       74.90     21.09 o 
  -1   7  18       57.86       61.98     20.27 o 
 -39   1  19       10.62        2.62     16.58 o 
 -37   1  19      484.22      492.07     52.80 o 
 -35   1  19       78.46       82.15     16.52 o 
 -33   1  19      916.89      897.24     28.80 o 
 -31   1  19      178.47      183.46     15.18 o 
 -29   1  19      686.02      708.85     31.20 o 
 -27   1  19      232.01      255.21     13.14 o 
 -25   1  19     4699.02     4583.46     83.40 o 
 -23   1  19      249.00      279.67     12.73 o 
 -21   1  19       69.95       59.49      8.70 o 
 -19   1  19      113.67       94.16      9.12 o 
 -17   1  19     1894.71     1766.19     62.98 o 
 -15   1  19       65.30       47.94      8.60 o 
 -13   1  19      106.95       96.13     11.25 o 
 -11   1  19       99.68      100.52      7.20 o 
  -9   1  19        6.48       10.13      7.94 o 
  -7   1  19      551.50      525.39     16.38 o 
  -5   1  19      103.49       99.63      7.94 o 
  -3   1  19      288.07      299.34     12.31 o 
  -1   1  19      723.73      654.52     44.92 o 
   1   1  19       15.40       33.86      8.11 o 
   3   1  19     1736.61     1574.74     36.28 o 
   5   1  19       49.20       54.29      7.81 o 
   7   1  19      565.90      590.63     19.04 o 
   9   1  19       27.04       26.79      7.76 o 
  11   1  19     4612.99     4377.96     90.00 o 
  13   1  19     2133.87     2063.76     47.42 o 
  15   1  19       12.23       17.77      8.41 o 
  17   1  19      340.68      353.41     17.09 o 
  19   1  19     2197.23     2005.76     48.30 o 
  21   1  19     1116.67      994.14     30.33 o 
  23   1  19      259.40      281.36     26.21 o 
  25   1  19      407.61      447.07     21.67 o 
  27   1  19      479.22      465.59     44.05 o 
  29   1  19       30.13       48.01     13.27 o 
 -38   2  19       22.38       50.31     16.47 o 
 -36   2  19      207.31      223.01     17.75 o 
 -34   2  19       40.74       45.07     12.69 o 
 -32   2  19       26.20       60.47     12.57 o 
 -30   2  19       15.25       24.16     10.69 o 
 -28   2  19      896.12      852.22     26.88 o 
 -26   2  19        4.32       10.42      9.04 o 
 -24   2  19      115.12      108.78     15.56 o 
 -22   2  19     1969.69     1831.16     43.17 o 
 -20   2  19     1421.77     1350.75     34.04 o 
 -18   2  19     2909.42     2831.26     53.65 o 
 -16   2  19      604.97      573.70     17.68 o 
 -14   2  19    10264.51     9934.84    190.15 o 
 -12   2  19     3946.60     3858.88     78.35 o 
 -10   2  19    22518.34    22294.12    439.66 o 
  -8   2  19     2459.61     2323.30     55.39 o 
  -6   2  19     4255.95     4095.22     82.52 o 
  -4   2  19     4066.21     3817.80    119.38 o 
  -2   2  19    19119.77    18854.88    353.98 o 
   0   2  19     1388.89     1386.91     38.22 o 
   2   2  19        1.39        0.06      6.14 o 
   4   2  19      730.46      703.63     20.90 o 
   6   2  19     3670.63     3575.71     73.86 o 
   8   2  19      199.69      223.31     14.85 o 
  10   2  19      205.98      220.59     15.21 o 
  12   2  19        0.07       -6.53      7.39 o 
  14   2  19      237.67      297.26     17.85 o 
  16   2  19      108.76      102.64     12.65 o 
  18   2  19       10.35        1.29      9.40 o 
  20   2  19       52.96       53.57     12.09 o 
  22   2  19      100.85      135.66     13.74 o 
  24   2  19       11.84       23.67     10.53 o 
  26   2  19       48.03       46.33     12.40 o 
  28   2  19       66.34       91.88     16.37 o 
 -35   3  19       90.35      113.85     17.38 o 
 -33   3  19        5.98       14.29     14.63 o 
 -31   3  19        0.12        8.77     10.53 o 
 -29   3  19        1.74        2.73     11.07 o 
 -27   3  19        4.51       -0.69      9.79 o 
 -25   3  19      299.27      307.11     16.89 o 
 -23   3  19        0.05        8.82      8.78 o 
 -21   3  19      339.71      362.02     18.09 o 
 -19   3  19        0.02       -6.81      9.31 o 
 -17   3  19       90.61      126.96     24.87 o 
 -15   3  19       81.80       85.02     12.13 o 
 -13   3  19     1620.99     1503.75     52.80 o 
 -11   3  19        3.29       14.15      9.52 o 
  -9   3  19      900.83      879.64     25.82 o 
  -7   3  19      376.08      328.36     17.69 o 
  -5   3  19     2686.48     2475.29     53.84 o 
  -3   3  19      819.70      828.57     24.10 o 
  -1   3  19     3290.32     2992.86     63.25 o 
   1   3  19      264.21      256.95     13.45 o 
   3   3  19     1930.30     1807.35     41.83 o 
   5   3  19      880.50      794.60     23.50 o 
   7   3  19     1789.82     1501.05     43.89 o 
   9   3  19        2.78       -7.05      7.31 o 
  11   3  19      188.35      209.09     12.96 o 
  13   3  19      608.53      568.74     28.66 o 
  15   3  19      103.17       83.24     12.31 o 
  17   3  19        0.85       15.17     10.35 o 
  19   3  19       54.68       81.31     13.36 o 
  21   3  19      578.52      541.74     31.67 o 
  23   3  19      211.60      156.09     36.47 o 
  25   3  19       32.78       21.48     16.68 o 
  27   3  19        0.00        5.83     16.34 o 
 -32   4  19      136.85      147.05     16.21 o 
 -30   4  19       22.67       20.67     12.29 o 
 -28   4  19      325.14      343.72     23.96 o 
 -26   4  19      147.83      194.20     18.52 o 
 -24   4  19       66.30       92.69     15.50 o 
 -22   4  19      219.80      239.70     21.70 o 
 -20   4  19       56.55       97.85     14.40 o 
 -18   4  19      660.47      646.60     26.01 o 
 -16   4  19      542.41      462.62     22.60 o 
 -14   4  19      734.97      691.07     26.67 o 
 -12   4  19        3.35       -1.07      9.06 o 
 -10   4  19       13.06       11.98      8.75 o 
  -8   4  19      469.00      361.35     28.04 o 
  -6   4  19      449.64      378.48     19.68 o 
  -4   4  19       17.93        9.83      9.83 o 
  -2   4  19     2212.45     2153.49     56.91 o 
   0   4  19       28.96       62.48     11.21 o 
   2   4  19        0.14        4.25      8.71 o 
   4   4  19        0.61       -7.58      7.58 o 
   6   4  19      323.32      319.12     18.97 o 
   8   4  19      266.83      281.18     15.21 o 
  10   4  19      883.83      828.64     25.76 o 
  12   4  19        5.29        5.38     10.71 o 
  14   4  19       35.82       24.04     11.90 o 
  16   4  19        3.79       11.01     20.61 o 
  18   4  19      941.94      896.68     41.63 o 
  20   4  19        0.17       19.39     14.69 o 
  22   4  19       30.21       41.55     16.87 o 
  24   4  19        1.59      -12.07     19.58 o 
 -27   5  19        2.88       14.04     13.71 o 
 -25   5  19      164.53      217.03     20.06 o 
 -23   5  19      107.89       58.43     14.80 o 
 -21   5  19        0.60       17.48     12.53 o 
 -19   5  19        4.02        0.69     11.84 o 
 -17   5  19      280.15      293.79     56.59 o 
 -15   5  19       74.82       50.07     20.18 o 
 -13   5  19      122.71      120.79     15.02 o 
 -11   5  19       18.75       18.95     10.73 o 
  -9   5  19        3.23       -2.11     10.55 o 
  -7   5  19      150.07      137.51     15.04 o 
  -5   5  19      426.52      360.44     20.95 o 
  -3   5  19      698.14      700.31     29.38 o 
  -1   5  19       99.05       95.37     13.83 o 
   1   5  19       11.78       31.98     15.53 o 
   3   5  19      405.19      369.09     28.10 o 
   5   5  19       65.32       84.11     18.95 o 
   7   5  19       53.11       64.61     19.21 o 
   9   5  19       80.77       84.21     26.01 o 
  11   5  19       51.18       42.46     18.01 o 
  13   5  19       32.34       -6.73     11.57 o 
  15   5  19      200.58      206.95     18.98 o 
  17   5  19        0.98        5.94     12.27 o 
  19   5  19       50.56       99.93     16.45 o 
 -20   6  19        6.87       11.24     14.01 o 
 -18   6  19      139.71      156.28     22.27 o 
 -16   6  19        0.45       43.69     25.03 o 
 -14   6  19        0.06        0.75     11.82 o 
 -12   6  19       21.82       26.03     12.56 o 
 -10   6  19      229.88      236.82     42.37 o 
  -8   6  19       26.03       18.86     16.11 o 
  -6   6  19      120.28      148.30     22.53 o 
  -4   6  19        2.86       20.30     28.29 o 
  -2   6  19       86.11      114.77     20.48 o 
   0   6  19       97.23      163.27     23.45 o 
   2   6  19       65.14       94.72     38.35 o 
   4   6  19        9.01       56.51     19.63 o 
   6   6  19      146.26      195.85     29.50 o 
   8   6  19       95.28      175.51     24.89 o 
  10   6  19       35.40       47.71     41.97 o 
  12   6  19       95.80      115.89     23.62 o 
 -38   0  20        9.20       16.90     27.62 o 
 -36   0  20      418.11      451.90     30.31 o 
 -34   0  20     1158.76     1243.99     49.39 o 
 -32   0  20      226.88      237.65     22.35 o 
 -30   0  20        0.01        8.37     12.60 o 
 -28   0  20       49.39       31.93     22.39 o 
 -26   0  20     1691.92     1697.44     57.92 o 
 -24   0  20     1228.87     1149.23     43.14 o 
 -22   0  20     2218.64     2365.55     73.58 o 
 -20   0  20      522.83      483.46     30.71 o 
 -18   0  20      355.07      326.82     32.45 o 
 -16   0  20     1750.70     1619.73     52.15 o 
 -14   0  20     7434.21     7610.08    205.94 o 
 -12   0  20     1514.03     1429.03     37.44 o 
 -10   0  20        2.39       -2.15      5.56 o 
  -8   0  20      570.68      524.11     18.23 o 
  -6   0  20     3484.65     3288.14     95.29 o 
  -4   0  20      776.47      790.59    103.92 o 
  -2   0  20      557.59      489.44     32.45 o 
   0   0  20       10.57       11.62      8.25 o 
   2   0  20     4820.18     4742.70    134.64 o 
   4   0  20      162.94      171.77     15.36 o 
   6   0  20     8436.83     8075.12    312.71 o 
   8   0  20      290.52      265.00     22.66 o 
  10   0  20     2282.95     2232.87     74.15 o 
  12   0  20      970.27      908.58     37.32 o 
  14   0  20     3464.01     3250.18     98.99 o 
  16   0  20      773.19      822.62     36.78 o 
  18   0  20     3405.84     3281.62    101.74 o 
  20   0  20      973.34     1016.43     43.99 o 
  22   0  20     3979.30     3730.65    115.48 o 
  24   0  20      104.79      131.42     20.67 o 
  26   0  20       16.05       18.50     16.17 o 
  28   0  20      257.94      313.70     40.09 o 
  30   0  20     1045.27     1069.87     48.35 o 
 -37   1  20       55.55      108.79     16.77 o 
 -35   1  20       43.76       38.92     15.75 o 
 -33   1  20        2.11       19.97     13.25 o 
 -31   1  20       32.43       23.90     12.31 o 
 -29   1  20     4005.20     4016.75     84.50 o 
 -27   1  20      809.70      887.40     43.60 o 
 -25   1  20     1192.00     1144.42     30.53 o 
 -23   1  20      268.59      299.82     13.43 o 
 -21   1  20     4216.11     3917.98     71.76 o 
 -19   1  20      263.92      307.06     14.83 o 
 -17   1  20      549.99      539.83     15.98 o 
 -15   1  20      438.44      384.85     18.32 o 
 -13   1  20     2014.08     1765.45     35.12 o 
 -11   1  20      668.34      657.39     28.01 o 
  -9   1  20     4667.09     4459.01    146.32 o 
  -7   1  20     1900.52     1722.03     82.76 o 
  -5   1  20     2094.40     1953.64     42.71 o 
  -3   1  20      448.01      420.57     20.80 o 
  -1   1  20     2465.53     2413.43     73.77 o 
   1   1  20      519.83      447.63     18.94 o 
   3   1  20     1350.23     1185.63     34.84 o 
   5   1  20     1583.48     1565.67     43.10 o 
   7   1  20     1870.37     1885.58     43.22 o 
   9   1  20      162.84      195.90     12.35 o 
  11   1  20      474.78      462.11     23.92 o 
  13   1  20      316.84      292.09     20.67 o 
  15   1  20      583.01      563.60     20.61 o 
  17   1  20      515.57      509.69     20.37 o 
  19   1  20       37.15       53.29     11.49 o 
  21   1  20       70.77      107.53     13.57 o 
  23   1  20       93.87       96.23     13.18 o 
  25   1  20      118.36      122.56     14.91 o 
  27   1  20        2.95       14.29     12.26 o 
  29   1  20        9.63       36.27     13.04 o 
 -36   2  20       18.45       36.66     12.98 o 
 -34   2  20       10.24        7.66     12.35 o 
 -32   2  20       14.82       28.78     11.84 o 
 -30   2  20      262.15      249.23     19.27 o 
 -28   2  20       11.45       17.61      9.62 o 
 -26   2  20       17.08       26.49     10.08 o 
 -24   2  20      296.05      285.54     15.77 o 
 -22   2  20       52.05       62.34     12.69 o 
 -20   2  20       77.04       89.26     10.77 o 
 -18   2  20       17.57       16.49      7.02 o 
 -16   2  20       61.63       54.91      8.55 o 
 -14   2  20      233.00      202.95     21.21 o 
 -12   2  20      124.38      133.49     11.65 o 
 -10   2  20      206.45      250.07     14.90 o 
  -8   2  20       51.99       68.16      8.68 o 
  -6   2  20     2915.74     2931.78     61.42 o 
  -4   2  20     1540.55     1584.33     37.09 o 
  -2   2  20       30.12       71.48      8.49 o 
   0   2  20      120.07      137.73     10.80 o 
   2   2  20     2039.13     2012.56     44.76 o 
   4   2  20     1597.26     1568.32     43.69 o 
   6   2  20     1134.34      983.40     31.48 o 
   8   2  20      201.65      210.67     14.92 o 
  10   2  20     1713.49     1674.46     67.87 o 
  12   2  20      398.01      387.10     19.89 o 
  14   2  20        6.96        8.68      8.92 o 
  16   2  20      111.99       90.59     14.27 o 
  18   2  20        5.24        6.38     10.34 o 
  20   2  20       38.55       10.59     10.81 o 
  22   2  20       93.71      116.08     15.34 o 
  24   2  20      103.94      135.05     17.01 o 
  26   2  20      125.83      125.42     17.10 o 
  28   2  20       15.86       39.77     17.37 o 
 -35   3  20        4.59        0.30     12.69 o 
 -33   3  20        1.87       14.25     11.85 o 
 -31   3  20       28.65       26.53     11.62 o 
 -29   3  20       56.17       58.47     12.01 o 
 -27   3  20        0.25        2.30     10.59 o 
 -25   3  20       61.67       52.32     11.57 o 
 -23   3  20       82.99      107.27     14.29 o 
 -21   3  20      304.71      305.06     19.82 o 
 -19   3  20     1282.15     1172.50     45.61 o 
 -17   3  20     1923.59     1907.59     52.12 o 
 -15   3  20      435.48      471.18     21.42 o 
 -13   3  20      173.99      183.66     14.55 o 
 -11   3  20     2159.27     2018.94     53.29 o 
  -9   3  20     2633.56     2745.08     68.64 o 
  -7   3  20      104.05       93.73      9.82 o 
  -5   3  20      905.20      833.39     25.78 o 
  -3   3  20     2031.94     1983.24     45.13 o 
  -1   3  20     3638.81     3706.76     76.75 o 
   1   3  20       11.62        9.99      7.61 o 
   3   3  20        0.14       -6.80      6.80 o 
   5   3  20      350.51      389.29     37.94 o 
   7   3  20      448.83      407.65     16.74 o 
   9   3  20       96.91       93.72     12.23 o 
  11   3  20       40.01       34.39     10.39 o 
  13   3  20       12.23       15.83      9.78 o 
  15   3  20       36.45       41.78     11.08 o 
  17   3  20       29.31       30.84     10.80 o 
  19   3  20        0.71       -1.60     10.35 o 
  21   3  20        0.01        1.35     13.90 o 
  23   3  20       70.37       92.80     27.89 o 
  25   3  20        4.56        8.70     15.64 o 
 -32   4  20      155.15      152.27     22.30 o 
 -30   4  20       80.61      119.80     17.71 o 
 -28   4  20       16.54        5.65     13.29 o 
 -26   4  20      159.77      171.61     18.37 o 
 -24   4  20       44.90       70.75     15.05 o 
 -22   4  20      603.62      561.63     26.26 o 
 -20   4  20        3.93       10.66     11.62 o 
 -18   4  20       50.03       76.07     13.56 o 
 -16   4  20       20.41       17.27     10.65 o 
 -14   4  20      370.46      306.00     18.83 o 
 -12   4  20        0.18       -5.96      9.12 o 
 -10   4  20        0.44        1.68      8.39 o 
  -8   4  20       87.59       55.16     15.19 o 
  -6   4  20      476.95      457.29     21.53 o 
  -4   4  20       82.70       74.27     11.98 o 
  -2   4  20      271.59      294.84     17.94 o 
   0   4  20       29.07       30.04     10.44 o 
   2   4  20      355.20      398.28     17.37 o 
   4   4  20        0.11        8.65      8.21 o 
   6   4  20      118.77      145.59     13.55 o 
   8   4  20        1.12        1.64      8.60 o 
  10   4  20      303.93      357.70     18.12 o 
  12   4  20        0.96      -10.06     10.06 o 
  14   4  20     1197.88     1144.81     51.89 o 
  16   4  20       15.05       15.18     25.61 o 
  18   4  20      179.47      112.40     19.91 o 
  20   4  20       39.05       38.72     16.24 o 
  22   4  20      163.70      169.89     22.34 o 
 -27   5  20      280.83      310.86     22.84 o 
 -25   5  20       22.24       44.54     14.52 o 
 -23   5  20       25.80       42.64     14.37 o 
 -21   5  20        4.25       17.47     16.19 o 
 -19   5  20        0.55       19.30     12.71 o 
 -17   5  20      153.21      156.23     22.15 o 
 -15   5  20        5.82        1.31     11.64 o 
 -13   5  20       15.09       14.21     11.49 o 
 -11   5  20       82.68       88.33     14.96 o 
  -9   5  20      387.38      353.92     30.95 o 
  -7   5  20      198.03      192.52     17.20 o 
  -5   5  20      256.83      324.74     20.57 o 
  -3   5  20      500.36      522.70     24.63 o 
  -1   5  20     1351.52     1255.92     39.80 o 
   1   5  20        4.24       10.89     15.69 o 
   3   5  20        7.62        3.76     16.04 o 
   5   5  20      103.15      116.31     20.43 o 
   7   5  20       89.77      101.73     20.71 o 
   9   5  20       42.37       34.39     18.35 o 
  11   5  20      240.85      186.48     23.14 o 
  13   5  20        0.35       -6.62     11.91 o 
  15   5  20        4.09       -2.09     11.85 o 
  17   5  20        7.20        6.27     12.93 o 
 -20   6  20        4.58        2.43     17.20 o 
 -18   6  20       24.98       25.01     13.65 o 
 -16   6  20        5.91       13.50     13.32 o 
 -14   6  20      215.03      205.27     19.11 o 
 -12   6  20      129.85      103.39     15.79 o 
 -10   6  20       12.92       14.21     23.33 o 
  -8   6  20       16.40       28.49     17.16 o 
  -6   6  20      442.82      453.08     31.92 o 
  -4   6  20       22.22       15.57     23.60 o 
  -2   6  20       33.78       44.66     18.28 o 
   0   6  20        1.05        1.07     16.07 o 
   2   6  20       34.85       26.18     18.22 o 
   4   6  20       25.75       29.22     18.73 o 
   6   6  20        3.56       30.75     22.66 o 
   8   6  20        4.71      -17.26     17.26 o 
  10   6  20       10.40       68.80     21.24 o 
 -37   1  21        9.11       35.82     20.51 o 
 -35   1  21        1.19       14.36     13.23 o 
 -33   1  21      333.92      356.37     22.51 o 
 -31   1  21      127.42      159.49     17.19 o 
 -29   1  21        4.54        4.81     16.37 o 
 -27   1  21      384.37      421.34     18.40 o 
 -25   1  21      889.68      973.39     24.79 o 
 -23   1  21       58.13       59.05      8.37 o 
 -21   1  21      275.69      287.27     16.68 o 
 -19   1  21      262.36      232.12     16.86 o 
 -17   1  21      245.04      293.59     16.16 o 
 -15   1  21      203.15      241.72     25.81 o 
 -13   1  21     1810.93     1822.88     45.60 o 
 -11   1  21     1297.03     1325.73     35.50 o 
  -9   1  21     1598.86     1480.12     40.20 o 
  -7   1  21       52.60       47.57      7.20 o 
  -5   1  21     1207.53     1203.12     76.75 o 
  -3   1  21     3891.27     3864.85    158.23 o 
  -1   1  21     2917.59     2760.19    105.40 o 
   1   1  21        0.38        3.16      7.75 o 
   3   1  21     1272.94     1225.68     54.09 o 
   5   1  21     2824.47     2692.86     67.61 o 
   7   1  21     2921.25     2861.61     88.36 o 
   9   1  21      159.70      182.15     14.58 o 
  11   1  21      492.70      489.14     18.75 o 
  13   1  21     2391.28     2465.09     55.88 o 
  15   1  21     2456.19     2282.10     61.28 o 
  17   1  21      147.90      168.01     14.15 o 
  19   1  21       14.19       32.72     10.81 o 
  21   1  21     1822.98     1792.99     45.68 o 
  23   1  21      646.35      646.86     28.06 o 
  25   1  21       23.32       50.77     12.79 o 
  27   1  21       46.15       35.79     14.81 o 
 -36   2  21      155.36      165.72     16.40 o 
 -34   2  21      127.55      139.18     15.96 o 
 -32   2  21       15.76       20.39     11.58 o 
 -30   2  21       46.14       81.36     12.40 o 
 -28   2  21      320.52      291.66     17.61 o 
 -26   2  21     2130.66     2047.11     48.37 o 
 -24   2  21        5.91       24.57      9.62 o 
 -22   2  21      179.43      158.59     12.79 o 
 -20   2  21      518.03      492.88     22.26 o 
 -18   2  21     3639.93     3586.70     74.69 o 
 -16   2  21      138.77      132.29     10.40 o 
 -14   2  21       86.88       79.47      8.92 o 
 -12   2  21      256.42      301.12     19.11 o 
 -10   2  21     5253.26     5094.22    101.50 o 
  -8   2  21      143.27      130.49     12.05 o 
  -6   2  21       37.62       66.87      8.77 o 
  -4   2  21        0.48        2.49      6.81 o 
  -2   2  21     3718.84     3717.44     76.35 o 
   0   2  21        1.78       -0.07      7.09 o 
   2   2  21      428.63      404.92     18.58 o 
   4   2  21      604.33      618.62     23.69 o 
   6   2  21      688.94      699.51     25.70 o 
   8   2  21      416.40      434.71     20.33 o 
  10   2  21      284.01      261.71     16.67 o 
  12   2  21       12.87       36.92     25.88 o 
  14   2  21      135.73      163.43     15.22 o 
  16   2  21      178.67      186.56     18.16 o 
  18   2  21      206.12      198.21     17.40 o 
  20   2  21       69.84       95.06     14.80 o 
  22   2  21        0.78        5.27     11.28 o 
  24   2  21       24.88       29.34     13.26 o 
  26   2  21      115.55      126.16     20.81 o 
 -33   3  21      593.52      631.65     27.27 o 
 -31   3  21       61.49       59.25     12.55 o 
 -29   3  21       57.02       55.37     12.58 o 
 -27   3  21      235.05      233.86     19.36 o 
 -25   3  21      981.56      995.43     34.99 o 
 -23   3  21       51.84       57.33     17.40 o 
 -21   3  21       16.12       14.48     10.78 o 
 -19   3  21      146.79      155.46     14.99 o 
 -17   3  21      689.31      721.40     33.57 o 
 -15   3  21       61.76       76.67     14.19 o 
 -13   3  21        2.81       -5.69      9.21 o 
 -11   3  21       50.80       60.06     10.98 o 
  -9   3  21        5.11       -6.80      8.06 o 
  -7   3  21       21.94       34.96      8.08 o 
  -5   3  21        7.21       13.12      7.29 o 
  -3   3  21       19.40        6.68      7.70 o 
  -1   3  21       30.08       21.86      7.61 o 
   1   3  21      262.73      278.55     14.20 o 
   3   3  21      200.43      237.51     17.99 o 
   5   3  21     1062.78      957.44     41.30 o 
   7   3  21       16.42       12.43      9.31 o 
   9   3  21       47.82       57.02     11.20 o 
  11   3  21      193.36      228.32     16.50 o 
  13   3  21      579.72      590.90     25.24 o 
  15   3  21       25.84       23.66     10.95 o 
  17   3  21       97.06      120.27     32.90 o 
  19   3  21       23.46       19.87     11.95 o 
  21   3  21      291.16      316.56     33.39 o 
  23   3  21        1.46       30.27     19.18 o 
  25   3  21       68.14       81.65     20.22 o 
 -30   4  21      233.38      259.78     46.10 o 
 -28   4  21      105.20      101.18     16.42 o 
 -26   4  21      142.74      174.40     18.63 o 
 -24   4  21      211.57      219.65     19.19 o 
 -22   4  21      211.61      230.65     19.09 o 
 -20   4  21        0.23        3.54     12.09 o 
 -18   4  21      255.80      294.53     19.55 o 
 -16   4  21      333.08      313.00     19.88 o 
 -14   4  21        6.73        3.66     11.92 o 
 -12   4  21       57.34       54.08     11.99 o 
 -10   4  21     1340.07     1281.75     40.10 o 
  -8   4  21       86.70       86.40     12.98 o 
  -6   4  21      447.67      470.87     22.71 o 
  -4   4  21      327.05      385.00     20.46 o 
  -2   4  21      335.34      343.36     19.55 o 
   0   4  21        7.78        2.37      9.08 o 
   2   4  21       37.63       42.72      9.79 o 
   4   4  21       67.69       79.43     10.95 o 
   6   4  21      203.84      223.67     18.52 o 
   8   4  21        0.01       -1.79      8.30 o 
  10   4  21       15.15       27.56      9.58 o 
  12   4  21        1.34       10.25     13.53 o 
  14   4  21      477.81      486.51     30.83 o 
  16   4  21       22.79       17.57     14.88 o 
  18   4  21       75.64       88.50     24.14 o 
  20   4  21       39.47       39.45     17.37 o 
  22   4  21        6.81       73.22     23.87 o 
 -25   5  21       48.10       53.81     16.13 o 
 -23   5  21      274.44      234.58     21.00 o 
 -21   5  21       90.76       92.49     15.92 o 
 -19   5  21      311.17      299.91     36.18 o 
 -17   5  21      127.72      114.93     15.77 o 
 -15   5  21       57.21       73.61     13.79 o 
 -13   5  21       70.12       55.13     13.16 o 
 -11   5  21      542.28      516.03     24.56 o 
  -9   5  21       29.66       22.24     11.85 o 
  -7   5  21       24.64       38.60     12.58 o 
  -5   5  21        0.86      -10.85     10.85 o 
  -3   5  21       84.62      106.44     17.08 o 
  -1   5  21        6.63       26.43     11.72 o 
   1   5  21        7.24       25.79     16.48 o 
   3   5  21       16.35       16.85     16.72 o 
   5   5  21       60.23       39.63     17.31 o 
   7   5  21      163.58      230.38     52.97 o 
   9   5  21       47.33       30.96     40.36 o 
  11   5  21       11.37       -4.02     22.80 o 
  13   5  21        1.42       -3.09     23.87 o 
  15   5  21      163.54      223.37     24.63 o 
  17   5  21        1.69       -7.24     19.04 o 
 -18   6  21       23.04       27.05     17.83 o 
 -16   6  21        0.29       12.46     13.10 o 
 -14   6  21      346.91      400.47     24.38 o 
 -12   6  21        2.38        0.98     12.79 o 
 -10   6  21        0.13       -7.80     15.90 o 
  -8   6  21       30.53       40.59     18.64 o 
  -6   6  21      103.45      162.27     22.65 o 
  -4   6  21       37.93       39.81     44.92 o 
  -2   6  21        1.43        4.02     21.99 o 
   0   6  21        1.44        5.03     20.38 o 
   2   6  21       47.50       48.24     19.02 o 
   4   6  21        6.71       -5.45     19.85 o 
   6   6  21        6.11      -10.51     17.01 o 
   8   6  21        4.55        8.64     18.44 o 
 -36   0  22        0.67      -18.50     26.82 o 
 -34   0  22      118.12      114.37     26.68 o 
 -32   0  22     1071.51      994.82     63.02 o 
 -30   0  22      808.29      857.67     38.18 o 
 -28   0  22      298.42      287.77     22.94 o 
 -26   0  22      184.40      214.99     19.89 o 
 -24   0  22      252.19      234.35     19.70 o 
 -22   0  22     1689.83     1725.26     57.65 o 
 -20   0  22      422.06      418.74     35.40 o 
 -18   0  22       25.47       10.77     10.08 o 
 -16   0  22      329.82      324.52     19.70 o 
 -14   0  22     7313.05     7196.06    239.09 o 
 -12   0  22       30.76       42.37     15.82 o 
 -10   0  22     2364.22     2116.00     93.60 o 
  -8   0  22        2.89       20.92     13.41 o 
  -6   0  22     4293.34     3710.10    152.33 o 
  -4   0  22      216.78      176.47     21.99 o 
  -2   0  22     1633.05     1380.37     47.37 o 
   0   0  22       48.63       25.48     14.75 o 
   2   0  22     3442.34     3408.95    100.60 o 
   4   0  22     1684.50     1615.00     53.95 o 
   6   0  22     2628.59     2443.48    160.38 o 
   8   0  22      495.14      468.78     24.89 o 
  10   0  22      587.79      542.16     28.04 o 
  12   0  22     1016.98      992.22     40.07 o 
  14   0  22      444.09      427.29     25.78 o 
  16   0  22      577.93      602.21     44.79 o 
  18   0  22     1432.21     1444.53     54.88 o 
  20   0  22      713.76      730.58     37.56 o 
  22   0  22      480.57      482.97     32.41 o 
  24   0  22      792.00      726.44     38.95 o 
  26   0  22      425.73      442.98     90.11 o 
 -37   1  22       80.82      131.13     18.11 o 
 -35   1  22       20.12       19.94     14.26 o 
 -33   1  22       13.01        8.77     13.39 o 
 -31   1  22        1.22       12.98     11.85 o 
 -29   1  22      749.44      795.51     30.19 o 
 -27   1  22      432.81      482.93     19.53 o 
 -25   1  22     1342.36     1256.63     33.30 o 
 -23   1  22      687.27      656.36     21.64 o 
 -21   1  22      136.89      177.14     10.93 o 
 -19   1  22      237.76      246.93     14.81 o 
 -17   1  22     3283.62     2951.46     62.37 o 
 -15   1  22      827.39      838.58     23.55 o 
 -13   1  22       73.39       72.20      9.21 o 
 -11   1  22      519.26      450.40     22.72 o 
  -9   1  22     3061.93     2668.45     56.59 o 
  -7   1  22        4.78       -2.54      7.04 o 
  -5   1  22      302.51      293.88     15.54 o 
  -3   1  22      868.00      774.79     26.47 o 
  -1   1  22     1090.96     1080.31     63.96 o 
   1   1  22      111.70      110.45     11.40 o 
   3   1  22      458.26      440.99     19.68 o 
   5   1  22       12.28       30.00      9.16 o 
   7   1  22      201.68      239.06     15.99 o 
   9   1  22     1162.52     1137.23     35.66 o 
  11   1  22      466.76      423.09     20.54 o 
  13   1  22      608.59      511.74     23.31 o 
  15   1  22       60.10       85.64     13.84 o 
  17   1  22     5213.98     4786.01    116.27 o 
  19   1  22       45.83       61.95     12.20 o 
  21   1  22       31.87       58.50     12.39 o 
  23   1  22        1.51       10.20     10.91 o 
  25   1  22      401.35      431.46     22.22 o 
  27   1  22        0.06       21.29     11.89 o 
 -34   2  22      155.84      201.07     27.35 o 
 -32   2  22       85.91      101.72     13.84 o 
 -30   2  22       93.98       94.22     13.04 o 
 -28   2  22      113.09      127.20     13.67 o 
 -26   2  22       42.34       58.24     10.89 o 
 -24   2  22      241.26      213.46     28.89 o 
 -22   2  22      120.95      122.16     13.77 o 
 -20   2  22        7.73        2.30     10.09 o 
 -18   2  22       23.87       18.65      8.13 o 
 -16   2  22       21.13       17.40      7.57 o 
 -14   2  22     1428.29     1275.49     32.12 o 
 -12   2  22       22.22       24.49      7.53 o 
 -10   2  22      557.94      520.31     18.39 o 
  -8   2  22      221.62      230.65     15.25 o 
  -6   2  22       47.29       34.23      7.75 o 
  -4   2  22      129.93      138.43     10.33 o 
  -2   2  22      916.88     1051.45     32.79 o 
   0   2  22      144.21      134.07     12.79 o 
   2   2  22     2594.83     2327.67     60.48 o 
   4   2  22      111.84       98.75     12.00 o 
   6   2  22      593.52      596.83     24.05 o 
   8   2  22      212.61      255.93     17.07 o 
  10   2  22     1253.72     1135.95     52.00 o 
  12   2  22       96.15      131.71     14.52 o 
  14   2  22       12.41       13.39     10.64 o 
  16   2  22      113.16      133.50     15.41 o 
  18   2  22      114.30       93.33     14.00 o 
  20   2  22       57.50       62.11     13.79 o 
  22   2  22      187.19      224.73     19.81 o 
  24   2  22       75.81       80.51     15.65 o 
  26   2  22        2.36       -1.58     15.42 o 
 -33   3  22        0.11        4.16     11.31 o 
 -31   3  22       12.58       32.42     14.23 o 
 -29   3  22       56.43       54.79     14.48 o 
 -27   3  22       74.36       83.52     20.19 o 
 -25   3  22      157.44      151.60     22.77 o 
 -23   3  22      211.22      244.87     25.60 o 
 -21   3  22      200.68      201.07     16.81 o 
 -19   3  22      120.49      133.24     18.95 o 
 -17   3  22        0.34       -0.29     10.31 o 
 -15   3  22      444.62      432.00     20.81 o 
 -13   3  22        4.98       14.87      9.89 o 
 -11   3  22      317.37      252.10     27.89 o 
  -9   3  22        0.67        7.97      9.16 o 
  -7   3  22      127.92      111.25     10.46 o 
  -5   3  22      171.45      142.19     11.25 o 
  -3   3  22       58.93       70.24      9.29 o 
  -1   3  22        9.52        5.03      7.21 o 
   1   3  22       75.52       72.62     12.50 o 
   3   3  22       63.54       59.00     17.70 o 
   5   3  22     1036.47     1037.62     33.89 o 
   7   3  22        0.10       27.00     10.01 o 
   9   3  22      209.67      233.27     16.77 o 
  11   3  22      102.56      105.06     14.07 o 
  13   3  22       43.66       42.45     11.81 o 
  15   3  22        8.62        6.41     11.01 o 
  17   3  22        1.41       -1.56     12.44 o 
  19   3  22      107.17      117.26     19.71 o 
  21   3  22        0.33       -5.15     21.19 o 
  23   3  22       26.52       41.43     18.29 o 
 -30   4  22      237.65      262.89     26.25 o 
 -28   4  22       63.88       54.34     15.90 o 
 -26   4  22      864.31      811.31     33.08 o 
 -24   4  22        1.42      -12.04     12.04 o 
 -22   4  22       67.73       89.49     15.53 o 
 -20   4  22      179.14      162.00     22.06 o 
 -18   4  22      945.76      921.97     33.18 o 
 -16   4  22      100.69       85.69     17.34 o 
 -14   4  22      102.62       80.99     16.28 o 
 -12   4  22       45.81       47.93     12.20 o 
 -10   4  22     1279.82     1147.81     36.66 o 
  -8   4  22      998.48      897.69     31.61 o 
  -6   4  22      193.52      252.03     17.82 o 
  -4   4  22      337.18      344.13     29.89 o 
  -2   4  22      330.46      393.35     21.25 o 
   0   4  22      388.78      377.55     20.94 o 
   2   4  22      121.03      121.92     14.26 o 
   4   4  22       50.50       48.69      9.99 o 
   6   4  22      809.24      850.86     26.70 o 
   8   4  22       77.97       88.09     17.03 o 
  10   4  22       39.89       46.46     12.16 o 
  12   4  22        5.61       -0.99     17.83 o 
  14   4  22      603.20      597.89     33.46 o 
  16   4  22       17.21       18.42     15.08 o 
  18   4  22       58.95       87.40     20.78 o 
  20   4  22        8.28       12.24     15.92 o 
 -25   5  22        2.35        0.25     17.95 o 
 -23   5  22      638.99      629.81     29.16 o 
 -21   5  22      188.61      199.77     19.74 o 
 -19   5  22      315.61      291.29     21.09 o 
 -17   5  22       35.95       23.27     13.43 o 
 -15   5  22      252.26      259.31     24.70 o 
 -13   5  22      110.00      109.46     15.38 o 
 -11   5  22      493.93      513.70     25.36 o 
  -9   5  22       91.60      107.81     20.42 o 
  -7   5  22        7.54       -5.09     11.00 o 
  -5   5  22       42.03       57.88     13.56 o 
  -3   5  22      333.48      413.21     23.22 o 
  -1   5  22      218.09      256.78     20.70 o 
   1   5  22       67.08       50.55     17.84 o 
   3   5  22       16.27       16.77     16.68 o 
   5   5  22      453.81      546.17     32.96 o 
   7   5  22        0.60       24.57     23.06 o 
   9   5  22      175.98      180.60     24.70 o 
  11   5  22        0.59       -6.44     23.06 o 
  13   5  22        7.13       21.99     23.87 o 
  15   5  22        3.02       30.60     16.50 o 
 -14   6  22       30.82       36.55     17.72 o 
 -12   6  22        0.19      -12.49     12.49 o 
 -10   6  22      123.36      174.20     23.60 o 
  -8   6  22       15.80       43.07     25.48 o 
  -6   6  22      171.24      188.73     42.64 o 
  -4   6  22        4.53        2.79     16.95 o 
  -2   6  22       14.30       39.66     18.67 o 
   0   6  22        1.94       -2.41     39.16 o 
   2   6  22       32.46       55.79     19.43 o 
   4   6  22        0.45        0.67     26.82 o 
 -35   1  23       54.78       52.37     15.61 o 
 -33   1  23        4.16       -4.24     12.82 o 
 -31   1  23       79.94       85.48     15.31 o 
 -29   1  23        4.47       19.92     13.55 o 
 -27   1  23      118.03      118.20     12.47 o 
 -25   1  23       19.96        8.67      8.63 o 
 -23   1  23       13.45       -6.04      9.95 o 
 -21   1  23        0.12        5.26      8.68 o 
 -19   1  23       54.62       59.32     10.25 o 
 -17   1  23        3.76        8.60      8.03 o 
 -15   1  23      831.15      924.40     31.08 o 
 -13   1  23      192.90      192.64     11.76 o 
 -11   1  23     1186.26     1217.68     30.42 o 
  -9   1  23      156.04      136.82     11.86 o 
  -7   1  23      324.45      396.66     18.56 o 
  -5   1  23       76.96      132.58     16.85 o 
  -3   1  23     1815.23     1789.56     48.21 o 
  -1   1  23      146.28      137.11     13.20 o 
   1   1  23      467.02      414.80     18.87 o 
   3   1  23      156.53      139.67     13.00 o 
   5   1  23      260.33      322.87     18.06 o 
   7   1  23        0.09       -8.13      8.13 o 
   9   1  23      568.04      571.98     23.84 o 
  11   1  23       84.05       94.09     12.83 o 
  13   1  23       19.35       39.22     12.18 o 
  15   1  23        0.06       -6.43     10.66 o 
  17   1  23      161.82      171.18     29.03 o 
  19   1  23       25.88       27.15     13.10 o 
  21   1  23       46.04       65.62     14.93 o 
  23   1  23       42.96       43.08     14.62 o 
  25   1  23      196.12      233.18     26.45 o 
 -34   2  23       19.27        1.18     13.29 o 
 -32   2  23       20.28       11.45     18.82 o 
 -30   2  23      285.25      341.07     22.05 o 
 -28   2  23        7.18        4.85     13.91 o 
 -26   2  23      813.65      784.95     29.93 o 
 -24   2  23      129.66      104.56     13.93 o 
 -22   2  23       10.47       23.40     11.68 o 
 -20   2  23       11.90        8.61      9.15 o 
 -18   2  23     1056.39      971.60     38.23 o 
 -16   2  23      356.12      275.95     13.96 o 
 -14   2  23       49.04       43.50      8.48 o 
 -12   2  23       35.94       29.31      7.86 o 
 -10   2  23      533.71      610.72     20.12 o 
  -8   2  23       40.43       42.97     10.03 o 
  -6   2  23       18.24       18.70      7.72 o 
  -4   2  23      420.80      408.84     19.90 o 
  -2   2  23     3233.03     3372.09     82.65 o 
   0   2  23      274.96      259.44     16.66 o 
   2   2  23      538.05      514.02     26.64 o 
   4   2  23      211.27      233.16     16.47 o 
   6   2  23     2852.91     2716.08     69.78 o 
   8   2  23      857.70      814.55     29.99 o 
  10   2  23     1342.76     1305.42     44.35 o 
  12   2  23       12.70        8.22     10.68 o 
  14   2  23      175.89      176.53     16.66 o 
  16   2  23      651.56      583.07     26.87 o 
  18   2  23      453.92      485.68     24.75 o 
  20   2  23      198.72      171.74     18.47 o 
  22   2  23      110.51      117.56     16.34 o 
  24   2  23      116.09      126.21     17.29 o 
 -31   3  23      154.06      180.19     18.95 o 
 -29   3  23       82.08       77.08     15.55 o 
 -27   3  23      236.37      221.63     19.04 o 
 -25   3  23      132.13      158.46     26.41 o 
 -23   3  23     1097.78     1166.03     53.11 o 
 -21   3  23      157.89      149.15     16.11 o 
 -19   3  23       71.94       68.92     13.41 o 
 -17   3  23       55.47       69.94     12.97 o 
 -15   3  23     2144.59     2165.71     58.10 o 
 -13   3  23      442.35      441.35     21.44 o 
 -11   3  23       13.91        4.55     15.15 o 
  -9   3  23      142.36      134.71     13.62 o 
  -7   3  23      534.10      538.96     28.04 o 
  -5   3  23      899.57      882.27     29.16 o 
  -3   3  23        3.39       12.66      8.08 o 
  -1   3  23        5.50       10.73      7.91 o 
   1   3  23      112.00      138.26     14.13 o 
   3   3  23        6.27        9.98      9.27 o 
   5   3  23      360.13      385.87     20.31 o 
   7   3  23        5.85       -0.26      9.57 o 
   9   3  23        2.03       -3.64      9.15 o 
  11   3  23       36.06       38.23     11.70 o 
  13   3  23     1145.91     1149.04     38.40 o 
  15   3  23       16.41       17.63     11.51 o 
  17   3  23      134.54      134.70     16.79 o 
  19   3  23        1.25        8.82     17.83 o 
  21   3  23      392.02      374.67     29.68 o 
 -28   4  23       34.00       33.26     15.17 o 
 -26   4  23       87.32       64.98     16.80 o 
 -24   4  23        6.96        5.81     13.20 o 
 -22   4  23        1.36       11.40     12.63 o 
 -20   4  23       18.66        5.10     16.56 o 
 -18   4  23      538.73      473.54     24.77 o 
 -16   4  23        1.74       -4.25     11.48 o 
 -14   4  23      165.73      176.39     16.96 o 
 -12   4  23        2.92       -6.14      9.77 o 
 -10   4  23      493.72      467.14     28.00 o 
  -8   4  23      512.00      482.44     25.55 o 
  -6   4  23      357.33      357.51     20.61 o 
  -4   4  23        1.32       -2.14      9.70 o 
  -2   4  23      605.28      659.97     29.97 o 
   0   4  23      566.23      568.63     26.66 o 
   2   4  23      239.61      255.35     18.03 o 
   4   4  23       13.97        8.02      8.96 o 
   6   4  23      494.02      508.86     24.58 o 
   8   4  23       18.23       20.84     10.99 o 
  10   4  23       11.34       15.46     11.12 o 
  12   4  23        9.07        0.52     27.89 o 
  14   4  23      570.31      624.40     34.79 o 
  16   4  23       58.10       81.90     18.66 o 
  18   4  23        9.09       18.82     16.07 o 
 -23   5  23       42.16       53.04     16.29 o 
 -21   5  23       91.48      109.42     22.57 o 
 -19   5  23      195.72      170.40     18.43 o 
 -17   5  23       28.17       21.31     12.80 o 
 -15   5  23       20.29       18.90     16.04 o 
 -13   5  23        0.13       -4.64     14.08 o 
 -11   5  23       13.77        7.02     12.35 o 
  -9   5  23       85.14       98.50     15.02 o 
  -7   5  23       26.61       24.11     12.46 o 
  -5   5  23        7.46        5.62     12.04 o 
  -3   5  23       46.00       52.47     13.71 o 
  -1   5  23      156.56      182.53     17.92 o 
   1   5  23        1.96       11.76     23.47 o 
   3   5  23        0.34        8.50     24.14 o 
   5   5  23      180.47      231.75     24.96 o 
   7   5  23       27.36       31.42     19.33 o 
   9   5  23        1.66       20.92     29.50 o 
  13   5  23      592.95      450.82     47.74 o 
 -12   6  23      286.85      261.63     26.15 o 
 -10   6  23      329.39      452.31     33.00 o 
  -8   6  23       19.65      -16.19     16.19 o 
  -6   6  23       58.52       42.95     31.38 o 
  -4   6  23      334.86      334.46     29.38 o 
  -2   6  23      117.55      199.14     25.46 o 
   0   6  23       29.96       38.21     19.72 o 
 -34   0  24      528.90      608.42     33.74 o 
 -32   0  24       22.66       26.76     15.92 o 
 -30   0  24      899.38      891.52     39.88 o 
 -28   0  24       50.01       62.26     15.31 o 
 -26   0  24      149.40      144.08     18.37 o 
 -24   0  24      222.17      177.34     28.83 o 
 -22   0  24       67.08       77.82     18.91 o 
 -20   0  24      341.31      297.66     28.56 o 
 -18   0  24        3.38        4.56     12.34 o 
 -16   0  24      527.92      393.70     31.91 o 
 -14   0  24      152.17      110.49     19.85 o 
 -12   0  24      137.73       86.36     17.70 o 
 -10   0  24      866.65      876.17     49.88 o 
  -8   0  24      201.96      154.74     21.45 o 
  -6   0  24       63.20       36.21     15.55 o 
  -4   0  24       52.18       86.36     19.04 o 
  -2   0  24      934.74      940.00     53.10 o 
   0   0  24      443.41      410.06     32.72 o 
   2   0  24      486.29      532.62     37.81 o 
   4   0  24      222.94      272.48     29.50 o 
   6   0  24      589.84      563.73     39.96 o 
   8   0  24        0.20       14.49     11.11 o 
  10   0  24      477.40      382.93     24.13 o 
  12   0  24      262.05      230.92     34.19 o 
  14   0  24      326.67      366.33     26.35 o 
  16   0  24     3192.37     2968.66    147.10 o 
  18   0  24       16.19       37.60     25.75 o 
  20   0  24      189.93      183.94     45.06 o 
  22   0  24        3.83       -7.07     44.65 o 
  24   0  24      868.65      882.02     42.86 o 
 -35   1  24        9.94        4.07     33.32 o 
 -33   1  24      239.15      249.60     23.94 o 
 -31   1  24       69.19       88.24     15.86 o 
 -29   1  24       40.27       59.69     13.64 o 
 -27   1  24       97.53      104.01     14.46 o 
 -25   1  24      492.07      456.48     22.14 o 
 -23   1  24        0.94        4.43      8.68 o 
 -21   1  24        2.12        7.60      9.08 o 
 -19   1  24      490.61      488.74     20.83 o 
 -17   1  24      265.07      244.62     15.16 o 
 -15   1  24      880.08      787.04     26.83 o 
 -13   1  24        0.51       -0.85      8.78 o 
 -11   1  24      260.70      274.02     17.05 o 
  -9   1  24      107.72      104.50     11.99 o 
  -7   1  24       71.08       79.64     10.43 o 
  -5   1  24       60.29       34.16      9.66 o 
  -3   1  24     1008.81     1105.63     83.16 o 
  -1   1  24       31.99       32.25     10.62 o 
   1   1  24     4555.41     4430.65    163.48 o 
   3   1  24      129.99      160.77     14.19 o 
   5   1  24       25.59       24.84      9.54 o 
   7   1  24        5.06        1.94      9.55 o 
   9   1  24     2995.30     2845.92     72.98 o 
  11   1  24      258.58      265.46     18.47 o 
  13   1  24      107.08       94.62     13.97 o 
  15   1  24       29.79       19.90     11.84 o 
  17   1  24     1543.13     1454.44     45.93 o 
  19   1  24        0.94       14.19     12.42 o 
  21   1  24       31.14       31.66     13.51 o 
  23   1  24        6.34        8.91     13.99 o 
 -34   2  24      124.10      163.49     19.04 o 
 -32   2  24      208.75      234.91     25.59 o 
 -30   2  24      536.37      534.77     46.93 o 
 -28   2  24        0.03       -5.51     13.40 o 
 -26   2  24       10.48       13.73     10.93 o 
 -24   2  24       40.69       41.02     13.40 o 
 -22   2  24        0.90       -2.42     11.06 o 
 -20   2  24      111.36      115.55     13.55 o 
 -18   2  24       19.20       25.73     10.12 o 
 -16   2  24        0.80        2.30      7.23 o 
 -14   2  24       73.20       47.68      8.53 o 
 -12   2  24      239.68      202.27     12.62 o 
 -10   2  24      938.85      807.86     24.04 o 
  -8   2  24      113.24      114.00     10.66 o 
  -6   2  24      324.23      339.94     19.95 o 
  -4   2  24     1262.41     1139.97     59.40 o 
  -2   2  24     1430.80     1211.59     37.49 o 
   0   2  24       15.81       28.00     10.15 o 
   2   2  24      703.44      663.79     32.05 o 
   4   2  24      281.15      339.13     19.31 o 
   6   2  24      225.75      203.97     18.56 o 
   8   2  24      264.96      270.04     18.35 o 
  10   2  24      981.32      953.53     42.57 o 
  12   2  24      361.64      314.53     19.92 o 
  14   2  24      130.15      119.64     15.28 o 
  16   2  24      223.46      260.03     20.03 o 
  18   2  24      158.45      194.28     18.73 o 
  20   2  24       26.28       20.73     13.87 o 
  22   2  24       28.10       32.36     13.40 o 
 -31   3  24       85.67      104.18     17.61 o 
 -29   3  24        0.52        2.74     13.30 o 
 -27   3  24       15.07        2.06     11.92 o 
 -25   3  24        7.99       21.90     14.56 o 
 -23   3  24      365.92      353.71     46.26 o 
 -21   3  24        0.40        3.64     10.52 o 
 -19   3  24        9.58       32.76     11.83 o 
 -17   3  24        6.56       -8.28     10.18 o 
 -15   3  24      265.18      304.68     19.28 o 
 -13   3  24        5.80        8.42     10.14 o 
 -11   3  24     1191.01     1155.63     46.59 o 
  -9   3  24       13.02       22.29     10.82 o 
  -7   3  24     1718.05     1726.81     41.50 o 
  -5   3  24       21.36       25.86      8.48 o 
  -3   3  24        0.56        3.34      8.91 o 
  -1   3  24        0.10       -0.36      8.40 o 
   1   3  24       54.96      102.90     13.20 o 
   3   3  24       39.25       43.57     11.52 o 
   5   3  24       22.53       12.43      9.76 o 
   7   3  24      187.31      231.30     17.42 o 
   9   3  24       73.69       72.95     13.41 o 
  11   3  24      116.88      131.19     15.27 o 
  13   3  24        1.14       -1.64     13.58 o 
  15   3  24      519.05      603.09     27.66 o 
  17   3  24      173.26      197.29     26.08 o 
  19   3  24       25.80       39.49     15.95 o 
  21   3  24       61.51       63.83     27.89 o 
 -26   4  24      415.94      443.13     45.28 o 
 -24   4  24      160.67      172.95     31.22 o 
 -22   4  24      447.91      522.58     34.29 o 
 -20   4  24      228.45      209.13     26.31 o 
 -18   4  24       60.96       81.47     18.47 o 
 -16   4  24      169.45      167.49     16.94 o 
 -14   4  24      705.77      770.60     30.42 o 
 -12   4  24        0.02        1.42     12.88 o 
 -10   4  24        4.56       -5.33     10.41 o 
  -8   4  24      512.79      469.54     22.64 o 
  -6   4  24      278.00      318.86     20.31 o 
  -4   4  24       45.63       51.63     12.63 o 
  -2   4  24       35.38       37.86     12.11 o 
   0   4  24      363.08      415.51     22.79 o 
   2   4  24       10.54       33.91     18.64 o 
   4   4  24       91.55       90.75     13.85 o 
   6   4  24        1.27       -1.31     10.63 o 
   8   4  24        7.07       13.97     17.83 o 
  10   4  24       12.00       17.11     11.81 o 
  12   4  24       16.05        4.73     15.08 o 
  14   4  24       13.84       46.58     16.75 o 
  16   4  24        8.13        3.97     15.16 o 
 -21   5  24       20.76       49.11     16.37 o 
 -19   5  24      309.80      394.53     30.98 o 
 -17   5  24       95.41       78.57     16.25 o 
 -15   5  24       48.93       79.53     16.18 o 
 -13   5  24        2.97       12.46     13.44 o 
 -11   5  24     1148.99     1166.94     39.67 o 
  -9   5  24       23.81       35.57     13.43 o 
  -7   5  24      221.01      189.23     32.72 o 
  -5   5  24       11.45       12.80     13.08 o 
  -3   5  24      537.79      585.54     27.96 o 
  -1   5  24       10.19       36.82     13.49 o 
   1   5  24      240.39      278.56     27.07 o 
   3   5  24        3.72       13.77     16.95 o 
   5   5  24      373.09      489.50     33.66 o 
   7   5  24       10.76       20.92     28.43 o 
   9   5  24      886.52      950.46     65.71 o 
 -33   1  25       13.70       23.25     24.80 o 
 -31   1  25       77.26       86.87     15.62 o 
 -29   1  25       13.78       27.46     14.54 o 
 -27   1  25      171.28      170.95     20.85 o 
 -25   1  25       24.77       19.44     10.43 o 
 -23   1  25        0.58        1.25      8.90 o 
 -21   1  25      163.46      178.99     14.84 o 
 -19   1  25       21.48       19.55      8.74 o 
 -17   1  25       37.47       25.81      9.00 o 
 -15   1  25      118.78      141.07     21.45 o 
 -13   1  25      340.63      341.16     21.68 o 
 -11   1  25      618.63      473.54     25.46 o 
  -9   1  25      345.00      327.83     21.32 o 
  -7   1  25     1341.62     1243.03     45.98 o 
  -5   1  25       22.23        9.30      8.87 o 
  -3   1  25       19.97       17.67      9.26 o 
  -1   1  25      275.12      265.46     17.28 o 
   1   1  25      376.59      416.53     25.02 o 
   3   1  25      117.02      124.26     13.22 o 
   5   1  25       86.24      146.02     16.68 o 
   7   1  25        0.67       -8.79      8.79 o 
   9   1  25        5.21       25.64     10.85 o 
  11   1  25        2.34       -3.39     10.32 o 
  13   1  25       50.33       59.49     12.58 o 
  15   1  25       34.66       33.69     12.71 o 
  17   1  25       51.16       65.70     15.93 o 
  19   1  25       15.31       10.64     12.61 o 
  21   1  25        0.62       -6.48     12.37 o 
  23   1  25       27.17       42.70     14.11 o 
 -32   2  25      527.15      513.72     34.40 o 
 -30   2  25      256.83      313.08     26.53 o 
 -28   2  25       35.65       64.06     16.95 o 
 -26   2  25      229.20      267.23     82.87 o 
 -24   2  25      640.28      592.26    111.43 o 
 -22   2  25      371.07      415.88     30.58 o 
 -20   2  25      129.60      161.11     15.43 o 
 -18   2  25      401.32      389.66     20.74 o 
 -16   2  25       21.62       20.90      7.89 o 
 -14   2  25       39.40       25.81      8.33 o 
 -12   2  25       38.18       14.59      8.02 o 
 -10   2  25       29.64       28.15      9.17 o 
  -8   2  25      418.02      417.09     20.29 o 
  -6   2  25      755.31      706.76     41.19 o 
  -4   2  25        6.98       -1.47      9.09 o 
  -2   2  25        9.09       20.76     10.01 o 
   0   2  25      993.98     1060.17     34.65 o 
   2   2  25      501.54      516.34     23.25 o 
   4   2  25       15.27        6.50      9.10 o 
   6   2  25       39.56       41.78     11.43 o 
   8   2  25     1358.67     1277.25     40.24 o 
  10   2  25      111.45      125.66     15.15 o 
  12   2  25        8.21       31.95     13.73 o 
  14   2  25       14.31       13.49     11.93 o 
  16   2  25      889.84      911.30     48.04 o 
  18   2  25       21.19       17.15     12.90 o 
  20   2  25      157.39      214.73     39.80 o 
 -29   3  25       16.95       29.13     14.42 o 
 -27   3  25        6.21       14.42     16.29 o 
 -25   3  25       66.96       58.42     14.09 o 
 -23   3  25      342.12      377.98     39.34 o 
 -21   3  25      112.58      129.51     15.98 o 
 -19   3  25      151.79      146.01     26.95 o 
 -17   3  25        2.73      -11.63     11.63 o 
 -15   3  25      856.64      977.87     54.41 o 
 -13   3  25       20.88        9.78     10.06 o 
 -11   3  25      179.16      205.93     16.67 o 
  -9   3  25      122.59      156.51     33.52 o 
  -7   3  25     1039.88     1063.34     29.65 o 
  -5   3  25       37.85       49.71     12.35 o 
  -3   3  25      259.69      280.87     17.98 o 
  -1   3  25       58.18       79.59     12.38 o 
   1   3  25      171.62      206.13     21.15 o 
   3   3  25       32.51       26.21     11.58 o 
   5   3  25      405.69      425.76     26.63 o 
   7   3  25       14.82       29.51     10.76 o 
   9   3  25        0.00       -7.67      9.54 o 
  11   3  25      180.47      185.30     17.74 o 
  13   3  25      728.03      710.63     30.17 o 
  15   3  25      155.88      185.28     21.17 o 
  17   3  25      208.63      201.24     19.25 o 
  19   3  25       16.56       34.14     13.73 o 
 -26   4  25      112.32      124.37     17.74 o 
 -24   4  25       79.01      132.33     45.03 o 
 -22   4  25        7.77       23.94     15.82 o 
 -20   4  25       32.78       62.76     14.80 o 
 -18   4  25       45.22       39.68     13.65 o 
 -16   4  25       64.01       84.34     14.58 o 
 -14   4  25        1.52       16.30     12.81 o 
 -12   4  25        0.29       -6.97     13.36 o 
 -10   4  25      122.09      132.97     15.25 o 
  -8   4  25      159.75      166.84     16.52 o 
  -6   4  25      388.67      358.67     31.00 o 
  -4   4  25      301.82      260.57     42.57 o 
  -2   4  25      449.86      483.36     42.31 o 
   0   4  25     1332.29     1319.78     52.62 o 
   2   4  25      599.05      643.74     35.09 o 
   4   4  25       39.53       63.62     13.69 o 
   6   4  25      393.59      392.08     22.97 o 
   8   4  25      569.40      549.91     31.29 o 
  10   4  25      302.67      326.39     25.68 o 
  12   4  25      291.85      265.24     25.85 o 
  14   4  25        6.11      -10.42     14.63 o 
 -19   5  25      397.78      381.44     24.67 o 
 -17   5  25       15.45        8.50     13.64 o 
 -15   5  25        0.71       32.75     14.05 o 
 -13   5  25       51.60       61.52     19.84 o 
 -11   5  25      237.24      240.51     19.92 o 
  -9   5  25       65.99       67.80     14.82 o 
  -7   5  25        0.20        9.63     12.15 o 
  -5   5  25        2.54        7.47     16.30 o 
  -3   5  25       85.68       68.14     15.23 o 
  -1   5  25       37.91       48.74     14.32 o 
   1   5  25       32.54       15.65     29.37 o 
   3   5  25        0.19       -0.54     26.01 o 
   5   5  25        8.99       -5.36     28.43 o 
   7   5  25       35.14       34.33     30.57 o 
 -32   0  26      284.79      360.80     28.65 o 
 -30   0  26      103.88      132.74     24.00 o 
 -28   0  26       25.12       32.32     15.33 o 
 -26   0  26       29.07       15.29     17.43 o 
 -24   0  26      529.51      509.29     39.69 o 
 -22   0  26      394.73      325.04     31.91 o 
 -20   0  26       46.33        6.70     12.87 o 
 -18   0  26        9.93        3.22     12.87 o 
 -16   0  26      272.34      225.81     26.82 o 
 -14   0  26      466.27      386.99     33.26 o 
 -12   0  26      103.66       68.66     18.77 o 
 -10   0  26        0.13       31.65     16.09 o 
  -8   0  26     1544.34     1366.15     70.27 o 
  -6   0  26      664.76      613.08     42.11 o 
  -4   0  26      703.09      736.98     46.66 o 
  -2   0  26       25.03       49.08     18.77 o 
   0   0  26        0.94        1.34     13.68 o 
   2   0  26      250.59      264.97     30.31 o 
   4   0  26     1036.91      950.19     56.59 o 
   6   0  26       14.58       19.85     16.36 o 
   8   0  26      238.53      333.89     35.67 o 
  10   0  26        6.87        8.58     17.97 o 
  12   0  26     3964.00     3388.55    150.18 o 
  14   0  26       16.28       33.26     23.60 o 
  16   0  26     2292.54     2479.66    118.54 o 
  18   0  26        9.61       -0.27     19.04 o 
  22   0  26       42.23       71.07     24.94 o 
 -33   1  26       55.19       55.13     18.04 o 
 -31   1  26      144.99      128.52     24.67 o 
 -29   1  26       63.14       75.87     18.49 o 
 -27   1  26       12.16       18.88     15.01 o 
 -25   1  26       93.49       68.07     12.41 o 
 -23   1  26        4.66        7.29      9.03 o 
 -21   1  26       46.59       43.22     16.76 o 
 -19   1  26     1489.48     1359.21     49.96 o 
 -17   1  26        0.01        3.66      9.86 o 
 -15   1  26      111.08       93.86     14.31 o 
 -13   1  26       54.38       49.25     12.14 o 
 -11   1  26     1321.76     1314.33     48.36 o 
  -9   1  26        6.50        6.43     10.32 o 
  -7   1  26       57.41       77.44     13.93 o 
  -5   1  26        2.70       11.55     10.42 o 
  -3   1  26     1570.41     1425.27     52.05 o 
  -1   1  26      444.69      463.29     22.14 o 
   1   1  26      890.30      929.10     38.08 o 
   3   1  26      217.82      228.90     16.64 o 
   5   1  26      135.96      125.00     13.62 o 
   7   1  26      637.82      517.33     23.77 o 
   9   1  26      795.11      789.06     29.98 o 
  11   1  26      412.30      431.73     29.26 o 
  13   1  26      172.51      199.63     17.90 o 
  15   1  26        1.85       -4.47     11.09 o 
  17   1  26      171.29      161.72     17.63 o 
  19   1  26       72.88       82.85     15.78 o 
  21   1  26       55.85       81.00     16.04 o 
 -30   2  26      302.85      370.10     43.45 o 
 -28   2  26       89.97      110.22     29.23 o 
 -26   2  26       21.74       -9.65     12.54 o 
 -24   2  26        2.70        4.50     13.60 o 
 -22   2  26      163.26      168.89     37.81 o 
 -20   2  26      104.41      107.66     17.56 o 
 -18   2  26        0.04        1.83     11.04 o 
 -16   2  26       13.84        3.62      7.80 o 
 -14   2  26      200.31      158.51     14.22 o 
 -12   2  26        9.99       11.76      8.64 o 
 -10   2  26       70.90       84.27     12.35 o 
  -8   2  26      710.67      669.34     26.20 o 
  -6   2  26      490.47      459.19     22.05 o 
  -4   2  26     1137.70     1058.84     34.91 o 
  -2   2  26       22.26       25.98     11.18 o 
   0   2  26      138.28      141.01     14.62 o 
   2   2  26       68.48       84.90     13.48 o 
   4   2  26       89.14       89.06     13.18 o 
   6   2  26       18.37       30.51     11.39 o 
   8   2  26      149.33      139.76     15.69 o 
  10   2  26        8.77       17.98     11.63 o 
  12   2  26      280.47      242.77     19.30 o 
  14   2  26        6.76        1.19     11.16 o 
  16   2  26      261.00      255.66     20.59 o 
  18   2  26        0.13       -5.73     13.79 o 
  20   2  26        0.13        8.06     12.44 o 
 -29   3  26       25.53       15.44     17.43 o 
 -27   3  26      114.23       95.72     20.27 o 
 -25   3  26       18.61       13.07     14.14 o 
 -23   3  26       21.88       34.81     12.98 o 
 -21   3  26       22.51       14.82     12.84 o 
 -19   3  26        1.75        3.35     11.21 o 
 -17   3  26       29.11       23.40     12.18 o 
 -15   3  26      222.71      234.66     25.22 o 
 -13   3  26      202.88      207.30     17.27 o 
 -11   3  26      414.24      454.69     22.72 o 
  -9   3  26      134.77      158.38     24.81 o 
  -7   3  26        3.20        3.38     13.07 o 
  -5   3  26      209.01      221.91     17.42 o 
  -3   3  26       62.90      106.07     14.23 o 
  -1   3  26       80.05      101.28     13.62 o 
   1   3  26       29.07       41.67     11.32 o 
   3   3  26       78.42      119.88     18.53 o 
   5   3  26       43.53       53.64     18.90 o 
   7   3  26       44.97       37.43     11.92 o 
   9   3  26      136.87      106.55     16.27 o 
  11   3  26      124.85      141.79     16.64 o 
  13   3  26      305.40      344.38     22.42 o 
  15   3  26        0.59        6.90     12.53 o 
  17   3  26        8.14       22.55     25.35 o 
 -24   4  26      250.68      287.41     22.48 o 
 -22   4  26      165.84      169.48     17.81 o 
 -20   4  26        7.20       20.09     13.13 o 
 -18   4  26       17.66       33.46     13.25 o 
 -16   4  26      706.78      753.91     31.11 o 
 -14   4  26      350.59      332.38     22.34 o 
 -12   4  26      121.72      153.28     17.01 o 
 -10   4  26      135.87      141.25     16.23 o 
  -8   4  26      150.01      186.56     17.54 o 
  -6   4  26      332.77      376.13     22.25 o 
  -4   4  26       14.35       36.18     17.07 o 
  -2   4  26      163.23      167.51     22.02 o 
   0   4  26      498.84      524.29     33.44 o 
   2   4  26       51.25       58.85     17.46 o 
   4   4  26      381.28      443.01     47.47 o 
   6   4  26       28.81       41.77     13.34 o 
   8   4  26        7.39        7.89     12.88 o 
  10   4  26       41.41       41.07     13.68 o 
  12   4  26       14.10       10.57     38.89 o 
 -17   5  26        1.40       20.92     24.94 o 
 -15   5  26      138.93      159.97     19.60 o 
 -13   5  26        8.66       29.08     17.59 o 
 -11   5  26       64.86       94.88     20.20 o 
  -9   5  26        8.53       26.42     16.41 o 
  -7   5  26      583.92      624.94     28.86 o 
  -5   5  26        9.04       -6.91     13.30 o 
  -3   5  26       86.78       47.78     14.71 o 
  -1   5  26       39.40       73.45     29.10 o 
   1   5  26      230.89      285.62     43.18 o 
   3   5  26        0.68       -9.39     26.28 o 
 -31   1  27       61.93       58.13     17.90 o 
 -29   1  27       14.10       25.95     15.42 o 
 -27   1  27        0.83       23.73     16.09 o 
 -25   1  27      102.92       95.67     16.04 o 
 -23   1  27      223.61      190.08     18.96 o 
 -21   1  27       39.60       48.65     17.03 o 
 -19   1  27       28.97       41.05     19.58 o 
 -17   1  27       20.25        7.64     10.16 o 
 -15   1  27      259.17      245.73     19.76 o 
 -13   1  27        0.42       -1.37      9.56 o 
 -11   1  27        6.67       18.74     11.22 o 
  -9   1  27       53.35       39.50     12.41 o 
  -7   1  27      670.61      569.41     29.11 o 
  -5   1  27       21.11       13.07     10.87 o 
  -3   1  27      355.06      404.59     24.36 o 
  -1   1  27       42.34       47.25     16.36 o 
   1   1  27      220.82      245.61     21.52 o 
   3   1  27      139.14      158.80     32.45 o 
   5   1  27      488.15      531.72     29.86 o 
   7   1  27       49.85       81.76     13.18 o 
   9   1  27        0.46       -6.85     10.72 o 
  11   1  27       31.64       27.96     12.20 o 
  13   1  27       45.59       72.78     14.34 o 
  15   1  27      239.85      229.41     22.40 o 
  17   1  27        3.06        1.47     13.14 o 
  19   1  27       40.06       55.30     14.52 o 
 -30   2  27       83.35      100.43     20.36 o 
 -28   2  27       32.50       68.43     17.38 o 
 -26   2  27       53.14       45.74     25.08 o 
 -24   2  27       16.15        5.55     15.96 o 
 -22   2  27       35.20       37.77     15.76 o 
 -20   2  27      639.83      705.42     60.34 o 
 -18   2  27      183.46      206.50     28.70 o 
 -16   2  27      195.35      216.25     19.40 o 
 -14   2  27       56.18       69.06     13.46 o 
 -12   2  27      935.73      849.00     30.49 o 
 -10   2  27      284.27      318.56     22.39 o 
  -8   2  27     1181.76     1115.04     36.42 o 
  -6   2  27      423.67      449.62     42.51 o 
  -4   2  27      206.69      198.15     18.53 o 
  -2   2  27       12.15       27.55     14.18 o 
   0   2  27     1345.54     1247.75     42.51 o 
   2   2  27       83.85      117.01     14.87 o 
   4   2  27        0.32        5.19     12.60 o 
   6   2  27        0.94        7.90     10.57 o 
   8   2  27     1220.41     1246.46     40.96 o 
  10   2  27       50.56       60.71     13.21 o 
  12   2  27      201.22      218.04     24.84 o 
  14   2  27        0.60       -1.82     11.69 o 
  16   2  27      392.04      373.31     23.21 o 
  18   2  27       11.91       15.17     13.37 o 
 -27   3  27       75.64       72.41     25.61 o 
 -25   3  27        0.13        5.65     12.42 o 
 -23   3  27      225.07      210.82     30.21 o 
 -21   3  27        8.76       11.81     12.62 o 
 -19   3  27      260.81      316.27     21.34 o 
 -17   3  27       60.24       58.49     14.10 o 
 -15   3  27      462.12      496.86     24.51 o 
 -13   3  27      172.11      159.77     20.61 o 
 -11   3  27      360.20      400.95     27.96 o 
  -9   3  27       44.78       69.59     16.79 o 
  -7   3  27      545.03      615.90     33.83 o 
  -5   3  27     1261.04     1359.69     42.77 o 
  -3   3  27     1088.98     1158.66     38.50 o 
  -1   3  27       94.76      123.36     15.12 o 
   1   3  27       52.45       73.17     13.55 o 
   3   3  27      568.14      577.82     26.73 o 
   5   3  27      945.47      886.60     33.54 o 
   7   3  27       96.61       97.99     17.52 o 
   9   3  27       52.99       39.31     12.87 o 
  11   3  27      183.67      223.66     19.23 o 
  13   3  27      131.32      177.62     19.80 o 
  15   3  27      238.97      265.10     21.49 o 
 -22   4  27        9.31       20.71     15.69 o 
 -20   4  27       27.70       22.37     16.34 o 
 -18   4  27        5.24        2.40     13.13 o 
 -16   4  27        9.04       15.01     13.51 o 
 -14   4  27       18.37       31.32     13.12 o 
 -12   4  27        4.65       25.07     12.77 o 
 -10   4  27      184.54      181.01     54.44 o 
  -8   4  27        5.01      -12.46     14.49 o 
  -6   4  27       35.61       22.25     15.87 o 
  -4   4  27       21.48       18.36     15.88 o 
  -2   4  27        0.94       14.64     15.97 o 
   0   4  27       99.13      118.65     21.06 o 
   2   4  27        8.79       29.43     18.68 o 
   4   4  27      244.84      283.71     40.50 o 
   6   4  27       31.87       32.44     13.56 o 
   8   4  27      346.67      349.45     26.61 o 
 -11   5  27        8.96        9.55     13.14 o 
  -9   5  27       13.90       26.01     14.02 o 
  -7   5  27       44.68       82.44     16.04 o 
  -5   5  27        0.65        4.95     14.06 o 
  -3   5  27        3.77      -10.16     15.62 o 
  -1   5  27       23.33       19.66     28.03 o 
 -30   0  28       34.12       59.81     22.80 o 
 -28   0  28      260.35      211.06     31.91 o 
 -26   0  28        4.81       16.36     18.24 o 
 -24   0  28      123.92      116.39     24.14 o 
 -22   0  28      144.76      162.52     26.28 o 
 -20   0  28      662.33      554.07     41.57 o 
 -18   0  28       13.83       13.68     16.09 o 
 -16   0  28       89.80      121.22     23.33 o 
 -14   0  28      265.18      223.67     27.62 o 
 -12   0  28     1426.86     1275.50     68.92 o 
 -10   0  28       70.50       47.47     19.58 o 
  -8   0  28       50.39       28.70     17.43 o 
  -6   0  28       24.56       23.06     17.43 o 
  -4   0  28     3296.25     2996.19    132.75 o 
  -2   0  28       19.59       29.77     17.97 o 
   0   0  28     1459.14     1507.48     79.12 o 
   2   0  28        1.01       13.68     15.29 o 
   4   0  28     1492.03     1534.30     80.46 o 
   6   0  28        0.14        0.54     16.90 o 
   8   0  28      694.55      800.27     54.44 o 
  10   0  28       94.64      109.96     27.09 o 
  12   0  28      856.14      812.07     56.05 o 
  14   0  28        2.60       11.53     19.04 o 
  16   0  28       96.78      145.09     31.38 o 
  18   0  28       71.60       74.82     26.01 o 
 -29   1  28       16.10        8.05     16.90 o 
 -27   1  28      190.56      201.68     31.65 o 
 -25   1  28       44.61       39.16     21.19 o 
 -23   1  28       11.07        7.00     11.45 o 
 -21   1  28       17.14       16.19     11.27 o 
 -19   1  28      241.20      291.90     26.42 o 
 -17   1  28       94.50       68.98     14.02 o 
 -15   1  28       54.46       28.78     12.03 o 
 -13   1  28       87.41       87.91     15.30 o 
 -11   1  28      384.83      408.26     25.03 o 
  -9   1  28      682.37      598.72     39.56 o 
  -7   1  28     1443.99     1196.98     46.64 o 
  -5   1  28       33.13       33.09     12.86 o 
  -3   1  28       80.36       61.73     13.67 o 
  -1   1  28      947.00      904.82     39.61 o 
   1   1  28     1167.67      977.49     41.52 o 
   3   1  28        0.84        4.87     11.56 o 
   5   1  28        4.57       -4.81     12.14 o 
   7   1  28      524.60      498.97     30.71 o 
   9   1  28      372.74      338.34     35.67 o 
  11   1  28     1000.30      860.57     40.96 o 
  13   1  28      149.59      216.39     23.78 o 
  15   1  28      242.30      203.36     23.79 o 
  17   1  28        3.70        4.50     12.09 o 
 -28   2  28       10.64       17.29     14.93 o 
 -26   2  28       24.15       12.12     25.61 o 
 -24   2  28       76.48       97.00     19.57 o 
 -22   2  28       20.57       37.81     18.50 o 
 -20   2  28      415.75      433.39     39.16 o 
 -18   2  28        4.98        8.58     16.36 o 
 -16   2  28       28.60       46.13     19.58 o 
 -14   2  28       12.18       18.48     11.55 o 
 -12   2  28       14.01       15.75     11.79 o 
 -10   2  28        8.73       43.79     27.76 o 
  -8   2  28      782.99      762.25     35.66 o 
  -6   2  28        3.21       -0.39     11.22 o 
  -4   2  28      364.25      349.35     26.19 o 
  -2   2  28       10.61       26.13     11.16 o 
   0   2  28      147.34      147.41     25.39 o 
   2   2  28       19.20       36.63     12.59 o 
   4   2  28      321.96      264.68     23.30 o 
   6   2  28      134.03      138.75     19.43 o 
   8   2  28      744.31      714.50     29.80 o 
  10   2  28       72.73       87.96     14.44 o 
  12   2  28       10.65        1.93     14.59 o 
  14   2  28       65.26       46.48     14.30 o 
  16   2  28      168.69      173.20     18.94 o 
 -25   3  28       36.32       45.18     26.95 o 
 -23   3  28        1.42       39.80     28.03 o 
 -21   3  28        8.95       20.34     14.11 o 
 -19   3  28       33.59       36.34     23.48 o 
 -17   3  28       12.00       33.10     13.09 o 
 -15   3  28        7.36       18.87     14.82 o 
 -13   3  28      126.25       92.77     17.85 o 
 -11   3  28       12.07        6.37     31.24 o 
  -9   3  28       82.14       70.86     17.90 o 
  -7   3  28       99.50       99.53     21.45 o 
  -5   3  28      973.57     1026.61     36.20 o 
  -3   3  28       24.60       29.39     11.91 o 
  -1   3  28      101.80      120.95     15.45 o 
   1   3  28       17.19       12.11     11.67 o 
   3   3  28       12.43       20.35     12.06 o 
   5   3  28      240.13      270.70     21.58 o 
   7   3  28       26.25       54.17     15.57 o 
   9   3  28        4.20       11.62     11.73 o 
  11   3  28       37.80       39.55     13.58 o 
  13   3  28       54.51       45.79     14.25 o 
 -20   4  28        0.32       -8.05     16.62 o 
 -18   4  28        3.72      -11.19     11.19 o 
 -16   4  28       16.30       15.18     13.10 o 
 -14   4  28       10.42        7.76     13.50 o 
 -12   4  28      451.80      454.53     31.78 o 
 -10   4  28        5.65       18.58     36.88 o 
  -8   4  28      190.09      209.58     24.13 o 
  -6   4  28       29.58       45.18     17.33 o 
  -4   4  28      121.80      176.41     23.19 o 
  -2   4  28        1.73        0.65     15.45 o 
   0   4  28        1.32      -15.07     20.25 o 
   2   4  28      124.87      128.54     34.86 o 
   4   4  28      122.13      188.62     25.61 o 
   6   4  28        0.37       -4.71     12.55 o 
 -29   1  29      335.02      298.22     37.01 o 
 -27   1  29       27.64       27.09     21.99 o 
 -25   1  29      101.93       94.40     26.01 o 
 -23   1  29      182.42      142.72     18.64 o 
 -21   1  29       74.22       63.89     14.88 o 
 -19   1  29        7.08       11.34     11.53 o 
 -17   1  29        0.21       -5.62      9.84 o 
 -15   1  29       16.94        9.19     11.53 o 
 -13   1  29        0.89       -5.81     15.69 o 
 -11   1  29       29.30       42.94     13.36 o 
  -9   1  29       29.52       32.23     12.58 o 
  -7   1  29        5.23       16.53     11.42 o 
  -5   1  29       53.79       69.34     24.14 o 
  -3   1  29       35.45       63.11     15.07 o 
  -1   1  29       25.48       47.94     14.66 o 
   1   1  29        0.35        1.47     13.14 o 
   3   1  29      205.77      193.18     23.33 o 
   5   1  29       28.68       48.59     15.45 o 
   7   1  29       94.07      127.22     19.46 o 
   9   1  29       40.77       59.60     16.30 o 
  11   1  29      121.43      122.96     22.53 o 
  13   1  29       32.49       21.56     14.85 o 
  15   1  29      122.15      147.66     21.98 o 
 -26   2  29      174.44      163.06     31.11 o 
 -24   2  29        0.05      -10.19     18.24 o 
 -22   2  29       36.30       19.31     18.77 o 
 -20   2  29      514.12      644.19     49.08 o 
 -18   2  29      140.33      159.57     28.43 o 
 -16   2  29       39.16       50.15     18.24 o 
 -14   2  29      237.85      201.63     20.01 o 
 -12   2  29     1443.12     1307.57     50.49 o 
 -10   2  29       12.82       21.88     13.62 o 
  -8   2  29      589.52      539.18     41.30 o 
  -6   2  29       74.41       61.66     15.49 o 
  -4   2  29      125.57      143.25     18.68 o 
  -2   2  29      109.80       94.54     17.10 o 
   0   2  29      268.19      282.98     25.72 o 
   2   2  29       65.98       76.14     14.19 o 
   4   2  29      150.64      142.53     17.15 o 
   6   2  29      248.68      279.10     24.91 o 
   8   2  29       53.25       91.34     15.10 o 
  10   2  29      396.37      477.74     29.75 o 
  12   2  29      228.60      219.24     19.49 o 
  14   2  29       22.27       44.33     21.95 o 
 -23   3  29       98.34      107.95     21.64 o 
 -21   3  29       13.55       26.62     16.48 o 
 -19   3  29       20.33       29.50     20.65 o 
 -17   3  29       45.06       24.03     16.07 o 
 -15   3  29       47.89       29.84     16.17 o 
 -13   3  29      178.12      246.53     24.89 o 
 -11   3  29      474.19      498.65     32.28 o 
  -9   3  29       20.22       21.83     15.53 o 
  -7   3  29       56.03       31.80     17.01 o 
  -5   3  29     1096.41     1184.79     50.43 o 
  -3   3  29      381.96      461.12     25.19 o 
  -1   3  29      300.06      354.84     22.83 o 
   1   3  29        0.22       19.26     14.46 o 
   3   3  29      563.73      508.30     26.65 o 
   5   3  29      138.37      184.82     18.86 o 
   7   3  29      556.57      594.60     28.44 o 
   9   3  29        6.73        5.42     12.85 o 
 -16   4  29      305.38      312.26     28.67 o 
 -14   4  29        3.44        9.07     18.91 o 
 -12   4  29       98.90      121.06     20.84 o 
 -10   4  29        6.17       14.55     16.50 o 
  -8   4  29      484.66      500.65     33.90 o 
  -6   4  29       43.87       58.82     18.72 o 
  -4   4  29       18.26       47.18     20.78 o 
  -2   4  29       69.10       83.39     19.83 o 
   0   4  29      193.15      182.10     39.42 o 
   2   4  29       34.11       24.70     17.07 o 
   4   4  29      229.73      237.50     26.41 o 
 -26   0  30       48.12       78.04     23.60 o 
 -24   0  30      154.86      208.65     29.23 o 
 -22   0  30        2.38        5.10     16.36 o 
 -20   0  30      271.78      283.74     32.72 o 
 -18   0  30      246.27      233.05     30.84 o 
 -16   0  30     1058.49     1012.41     61.41 o 
 -14   0  30      263.91      313.51     34.06 o 
 -12   0  30     1911.38     1807.58     90.38 o 
 -10   0  30       30.58       22.53     18.50 o 
  -8   0  30      269.96      229.57     30.31 o 
  -6   0  30      233.30      255.58     32.18 o 
  -4   0  30     2092.08     2074.96    101.37 o 
  -2   0  30      328.83      296.35     34.60 o 
   0   0  30       66.27      104.59     25.75 o 
   2   0  30      112.92       37.81     20.38 o 
   4   0  30      810.53      775.06     52.83 o 
   6   0  30      693.27      742.07     52.56 o 
   8   0  30      267.68      286.69     36.21 o 
  10   0  30      108.43      118.27     28.43 o 
  12   0  30       22.31       57.93     26.28 o 
  14   0  30        0.54      -18.24     18.24 o 
 -27   1  30      247.02      284.55     37.01 o 
 -25   1  30       22.14       29.23     20.65 o 
 -23   1  30       43.35       33.33     14.32 o 
 -21   1  30      136.02      149.72     18.86 o 
 -19   1  30      232.60      256.35     22.36 o 
 -17   1  30       31.17       64.23     15.36 o 
 -15   1  30      254.02      300.70     23.79 o 
 -13   1  30      350.63      359.67     25.13 o 
 -11   1  30      172.17      226.66     42.91 o 
  -9   1  30     1725.37     1642.10     60.20 o 
  -7   1  30      527.68      486.74     29.01 o 
  -5   1  30      132.67      123.32     17.97 o 
  -3   1  30       24.92       60.05     15.17 o 
  -1   1  30      383.20      427.44     28.82 o 
   1   1  30      163.76      186.86     21.20 o 
   3   1  30      191.84      190.79     21.66 o 
   5   1  30       41.51       74.32     16.91 o 
   7   1  30      195.59      206.66     23.11 o 
   9   1  30        4.34        6.61     13.34 o 
  11   1  30      787.39      811.77     45.86 o 
  13   1  30       70.89       70.47     18.64 o 
 -24   2  30       19.60       -5.36     19.31 o 
 -22   2  30       13.55       21.19     21.45 o 
 -20   2  30      279.00      274.36     34.60 o 
 -18   2  30       26.84       47.20     21.45 o 
 -16   2  30        8.60       32.72     19.85 o 
 -14   2  30        0.19       -5.88     11.34 o 
 -12   2  30      325.27      400.10     32.45 o 
 -10   2  30       36.01       45.12     14.86 o 
  -8   2  30      177.84      191.64     20.57 o 
  -6   2  30      135.47      130.32     19.09 o 
  -4   2  30       98.88      116.25     18.57 o 
  -2   2  30       45.72       47.12     19.04 o 
   0   2  30      135.16      167.01     20.54 o 
   2   2  30        2.03      -11.72     11.72 o 
   4   2  30      200.55      199.18     30.31 o 
   6   2  30      286.52      275.48     25.44 o 
   8   2  30      381.55      382.06     35.37 o 
  10   2  30      135.16      154.01     22.28 o 
 -21   3  30      652.72      681.73     52.30 o 
 -19   3  30       80.19       67.05     22.80 o 
 -17   3  30       19.21       14.21     18.50 o 
 -15   3  30        3.91       -4.83     17.43 o 
 -13   3  30      250.47      346.77     39.16 o 
 -11   3  30       16.97       45.41     17.40 o 
  -9   3  30      422.55      388.89     29.51 o 
  -7   3  30       47.04       57.48     18.91 o 
  -5   3  30     1270.44     1327.79     54.87 o 
  -3   3  30       31.43       37.21     13.59 o 
  -1   3  30       83.86      117.91     15.93 o 
   1   3  30       73.84       81.93     15.77 o 
   3   3  30      218.64      269.94     66.09 o 
   5   3  30        0.08       -5.22     11.72 o 
   7   3  30      254.77      269.36     22.21 o 
 -10   4  30        8.36       -0.26     18.37 o 
  -8   4  30        5.65       15.10     21.59 o 
  -6   4  30      104.43       95.27     20.12 o 
  -4   4  30        0.59       -0.15     15.53 o 
  -2   4  30       24.58       22.55     16.62 o 
 -25   1  31      162.04      214.55     32.99 o 
 -23   1  31       45.97       40.63     14.03 o 
 -21   1  31       36.28       28.94     13.45 o 
 -19   1  31       17.27        6.06     12.39 o 
 -17   1  31       84.49       90.38     23.60 o 
 -15   1  31        0.01        0.26     11.66 o 
 -13   1  31      501.82      449.97     30.84 o 
 -11   1  31       84.74      103.08     17.05 o 
  -9   1  31       60.18       86.95     16.45 o 
  -7   1  31       31.44       29.84     13.90 o 
  -5   1  31      431.10      401.68     27.97 o 
  -3   1  31       24.20       30.01     14.41 o 
  -1   1  31      149.87      203.33     22.37 o 
   1   1  31        0.26        8.36     12.52 o 
   3   1  31      329.48      352.74     27.85 o 
   5   1  31        8.09       15.96     14.59 o 
   7   1  31      257.55      301.80     37.68 o 
   9   1  31        8.79        9.58     14.88 o 
  11   1  31      124.85      134.32     21.34 o 
 -22   2  31      162.44      197.65     31.65 o 
 -20   2  31      530.24      500.17     45.59 o 
 -18   2  31      253.38      307.61     37.01 o 
 -16   2  31      692.92      625.14     49.35 o 
 -14   2  31      115.16       67.05     22.53 o 
 -12   2  31      587.24      676.23     36.88 o 
 -10   2  31      760.22      895.35     46.40 o 
  -8   2  31     1038.98     1167.40     48.26 o 
  -6   2  31       49.35       58.23     21.72 o 
  -4   2  31       75.19       84.81     17.63 o 
  -2   2  31      452.64      506.66     31.99 o 
   0   2  31      896.97      977.89     44.45 o 
   2   2  31      212.81      231.86     23.70 o 
   4   2  31       84.18       99.50     26.82 o 
   6   2  31       44.49       48.78     15.90 o 
   8   2  31      117.32      130.18     20.46 o 
 -17   3  31        0.05      -19.31     19.31 o 
 -15   3  31       15.41       16.63     20.11 o 
 -13   3  31      206.10      172.71     31.65 o 
 -11   3  31      228.92      232.25     34.06 o 
  -9   3  31      228.04      249.15     34.60 o 
  -7   3  31       47.08       27.62     21.72 o 
  -5   3  31      186.94      210.69     44.25 o 
  -3   3  31       85.54      100.42     33.72 o 
  -1   3  31      370.51      401.79     25.61 o 
   1   3  31       44.94       56.96     14.83 o 
   3   3  31      101.66      132.05     29.86 o 
 -22   0  32        9.60       23.87     18.50 o 
 -20   0  32      169.79      159.84     28.16 o 
 -18   0  32      208.60      216.43     30.57 o 
 -16   0  32       71.07       41.84     21.45 o 
 -14   0  32      241.49      226.62     32.18 o 
 -12   0  32      756.57      623.80     46.93 o 
 -10   0  32      234.21      234.40     32.45 o 
  -8   0  32      337.22      370.63     38.62 o 
  -6   0  32      236.46      258.53     34.33 o 
  -4   0  32      487.03      436.88     42.11 o 
  -2   0  32      305.41      391.02     40.23 o 
   0   0  32      545.67      585.18     48.27 o 
   2   0  32      300.57      298.76     38.35 o 
   4   0  32      271.23      315.12     38.08 o 
   6   0  32      888.60      822.26     58.46 o 
   8   0  32      435.34      480.59     46.40 o 
 -21   1  32       74.19       99.12     20.52 o 
 -19   1  32       44.29       41.06     15.08 o 
 -17   1  32      825.80      807.92     43.58 o 
 -15   1  32       14.70       20.62     12.69 o 
 -13   1  32       37.21       49.33     14.98 o 
 -11   1  32        7.43       22.79     14.03 o 
  -9   1  32      619.79      633.31     40.63 o 
  -7   1  32        0.00       12.84     14.89 o 
  -5   1  32      832.57      824.60     79.12 o 
  -3   1  32       17.83       50.69     15.07 o 
  -1   1  32       66.52       85.36     17.45 o 
   1   1  32       15.17        7.22     14.40 o 
   3   1  32     1043.56     1086.61     48.42 o 
   5   1  32        3.52        4.90     14.48 o 
   7   1  32        0.06       35.01     21.99 o 
 -18   2  32        6.72       41.03     21.45 o 
 -16   2  32        8.49       -3.49     19.58 o 
 -14   2  32        8.07       29.23     20.38 o 
 -12   2  32       44.69       37.31     15.07 o 
 -10   2  32      886.05      783.46     39.00 o 
  -8   2  32      219.26      262.40     24.45 o 
  -6   2  32      255.79      298.31     25.68 o 
  -4   2  32       37.91       50.55     16.31 o 
  -2   2  32       58.91       79.59     17.42 o 
   0   2  32       36.45       45.00     16.00 o 
   2   2  32        3.46       -7.87     13.51 o 
   4   2  32       27.19       50.70     16.36 o 
 -11   3  32        0.82        9.92     21.45 o 
  -9   3  32      363.54      447.87     43.71 o 
  -5   3  32       14.64       21.72     22.26 o 
  -3   3  32        0.70      -16.36     17.43 o 
 -17   1  33        2.72        8.74     34.06 o 
 -15   1  33       73.74       88.68     17.24 o 
 -13   1  33      306.51      361.31     27.21 o 
 -11   1  33        6.65        8.31     13.27 o 
  -9   1  33      236.14      242.29     37.14 o 
  -7   1  33       56.60       62.23     16.59 o 
  -5   1  33       77.75      125.32     19.61 o 
  -3   1  33       59.95       63.31     16.68 o 
  -1   1  33      557.09      708.19     82.47 o 
   1   1  33        2.33        4.72     13.84 o 
   3   1  33        0.45       21.18     15.33 o 
 -14   2  33      166.33      201.68     32.99 o 
 -12   2  33       37.06       31.52     14.86 o 
 -10   2  33      254.33      383.78     39.16 o 
  -8   2  33      102.35      132.22     30.31 o 
  -6   2  33      240.00      291.39     25.91 o 
  -4   2  33       39.89       32.53     29.63 o 
  -2   2  33      255.33      269.71     36.47 o 
   0   2  33       31.22       35.61     15.73 o 
 -14   0  34      108.57      181.83     31.38 o 
 -12   0  34      132.13      128.46     28.70 o 
 -10   0  34      664.86      682.00     52.56 o 
  -6   0  34       49.21       57.66     23.87 o 
  -4   0  34       56.35       57.66     24.41 o 
  -2   0  34      248.23      315.66     39.42 o 
   0   0  34        0.20       -2.15     19.04 o 
 -13   1  34      186.04      181.63     21.75 o 
 -11   1  34        4.84       -9.08     16.76 o 
  -9   1  34      402.62      536.67     33.34 o 
  -7   1  34        0.48       -5.19     13.10 o 
  -5   1  34       26.51       40.80     15.77 o 
  -3   1  34        1.96       29.37     15.17 o 
                                                 
