# Supplementary material for: 2,3-Diphenyl-1,3-thia­zolidin-4-one
Source: Acta Crystallogr Sect E Struct Rep Online. 2014 Jul 2;70(Pt 8):o847. doi: 10.1107/S1600536814015128 (PMC4158525; doi:10.1107/S1600536814015128)
Supplement: Supplementary file 3 [file e-70-0o847-Isup3.mol]

  ACD/Labs02191410112D

 18 20  0  0  0  0  0  0  0  0  1 V2000
    7.9652  -14.5451    0.0000 C   0  0  0  0  0  0  0  0  0  0  0  0
   12.5244  -11.2388    0.0000 C   0  0  0  0  0  0  0  0  0  0  0  0
    9.7009  -19.9031    0.0000 S   0  0  0  0  0  0  0  0  0  0  0  0
   17.0778  -14.5531    0.0000 N   0  0  0  0  0  0  0  0  0  0  0  0
   15.3335  -19.9079    0.0000 C   0  0  0  0  0  0  0  0  0  0  0  0
   22.4355  -12.8171    0.0000 C   0  0  0  0  0  0  0  0  0  0  0  0
   23.6110   -7.3093    0.0000 C   0  0  0  0  0  0  0  0  0  0  0  0
   26.6181  -16.5892    0.0000 C   0  0  0  0  0  0  0  0  0  0  0  0
   28.9691   -5.5734    0.0000 C   0  0  0  0  0  0  0  0  0  0  0  0
   31.9757  -14.8532    0.0000 C   0  0  0  0  0  0  0  0  0  0  0  0
   33.1512   -9.3453    0.0000 C   0  0  0  0  0  0  0  0  0  0  0  0
   18.6402  -24.4668    0.0000 C   0  0  0  0  0  0  0  0  0  0  0  0
   24.2418  -23.8827    0.0000 C   0  0  0  0  0  0  0  0  0  0  0  0
   16.3454  -29.6104    0.0000 C   0  0  0  0  0  0  0  0  0  0  0  0
   27.5485  -28.4421    0.0000 C   0  0  0  0  0  0  0  0  0  0  0  0
   19.6521  -34.1692    0.0000 C   0  0  0  0  0  0  0  0  0  0  0  0
   25.2536  -33.5851    0.0000 C   0  0  0  0  0  0  0  0  0  0  0  0
   12.5295   -5.6069    0.0000 O   0  0  0  0  0  0  0  0  0  0  0  0
  2  1  1  0  0  0  0
  3  1  1  0  0  0  0
  4  2  1  0  0  0  0
  5  3  1  0  0  0  0
  5  4  1  0  0  0  0
  7  6  1  0  0  0  0
  8  6  2  0  0  0  0
  9  7  2  0  0  0  0
 10  8  1  0  0  0  0
 11  9  1  0  0  0  0
 11 10  2  0  0  0  0
  4  6  1  0  0  0  0
 13 12  1  0  0  0  0
 14 12  2  0  0  0  0
 15 13  2  0  0  0  0
 16 14  1  0  0  0  0
 17 15  1  0  0  0  0
 17 16  2  0  0  0  0
  5 12  1  0  0  0  0
  2 18  2  0  0  0  0
M  END
